# Supplementary material for: Snail augments fatty acid oxidation by suppression of mitochondrial ACC2 during cancer progression
Source: Life Sci Alliance. 2020 Jun 2;3(7):e202000683. doi: 10.26508/lsa.202000683 (PMC7283136; doi:10.26508/lsa.202000683)
Supplement: Supplementary file 1 [file LSA-2020-00683_SdataFS6.xls]

## Sheet: Fig1a. colony
Fig1a
colony	MCF-7		MDA-MB-231
	shContol	shSnail	shContol	shSnail
	7	1	18	5
	7	3	18	3
	5	1	13	3
	6	2	19	6
	6	1	15	7
AVERAGE	6.2	1.6	16.6	4.8
stdev	0.83666	0.894427	2.50998	1.78885
Ave(%)	100	25.8065	100	28.9157
stdev(%)	13.4945	14.4262	15.1204	10.7762
p-value		0		0

## Sheet: Fig1b. ATP
Fig1b
standard	nmol
	0	0.059
	2.5	0.297
	5	0.579
	10	1.089
sample OD=570nm	MCF-7				MDA-MB-231
	Glc(+)		Glc(-)		Glc(+)		Glc(-)
	shControl	shSnail	shControl	shSnail	shControl	shSnail	shControl	shSnail
	0.306	0.253	0.192	0.126	0.181	0.13	0.108	0.117
	0.309	0.257	0.19	0.126	0.198	0.139	0.117	0.11
	0.304	0.261	0.193	0.129	0.189	0.132	0.118	0.119
Y(nmol)
	2.44744	1.93635	1.34812	0.711668	1.24204	0.750241	0.538091	0.624879
	2.47637	1.97493	1.32883	0.711668	1.40598	0.83703	0.624879	0.557377
	2.42816	2.0135	1.35776	0.740598	1.31919	0.769527	0.634523	0.644166
Y/cells(nmol/106)
	9.78978	8.60602	5.39248	2.84667	5.17518	4.47905	2.83206	2.27229
	9.9055	8.77746	5.31533	2.84667	5.85824	4.99719	3.28884	2.02683
	9.71263	8.94889	5.43105	2.96239	5.49662	4.59419	3.33959	2.34242
ave	9.80264	8.77746	5.37962	2.88525	5.51002	4.69015	3.1535	2.21385
stdev	0.0970728	0.171435	0.0589209	0.0668101	0.341727	0.272072	0.27953	0.165716
ave ratio	1	0.895418	0.548793	0.294334	1	0.851203	0.57232	0.401785
stdev ratio	0.00990272	0.0174886	0.00601072	0.00681552	0.0620192	0.0493776	0.0507311	0.0300755
	MCF-7				MDA-MB-231
	Glc(+)		Glc(-)		Glc(+)		Glc(-)
	shControl	shSnail	shControl	shSnail	shControl	shSnail	shControl	shSnail
ave ratio*100(%)	100	89.5418	54.8793	29.4334	100	85.1203	57.232	40.1785
stdev ratio*100(%)	0.990272	1.74886	0.601072	0.681552	6.20192	4.93776	5.07311	3.00755
p-value		0.07	0.003	0.001		0.172	0	0
0HR	1HR	2HR	4HR

## Sheet: Fig1c
Fig1c
	DOX-				DOX+
	RPMI+5%FBS	(glucose-)RPMI			RPMI+5%FBS	(glucose-)RPMI
		-glu, -FBS	BSA-Palmitate(100uM)	Palm+ETX		-glu, -FBS	BSA-Palmitate(100uM)	Palm+ETX
	0.3655	0.211	0.307	0.09	0.358	0.196	0.268	0.057
	0.369	0.212	0.311	0.092	0.36	0.194	0.272	0.057
	0.363	0.215	0.304	0.093	0.354	0.198	0.271	0.057
ave	0.365833	0.212667	0.307333	0.0916667	0.357333	0.196	0.270333	0.057
ratio	1	0.581321	0.840091	0.250569	0.976765	0.535763	0.738952	0.155809
					1	0.548507	0.75653	0.159515
stedv	0.00823833	0.0056902	0.00959968	0.00417547	0.00835094	0.00546697	0.0056902	0

## Sheet: Fig1e
Fig1e
blank	MCF-7	ACADVL		ACADM		HADHA
0.047		shControl	shSnail	shControl	shSnail	shControl	shSnail
	OD(595nm)	0.422	0.331	0.428	0.319	0.442	0.316
		0.429	0.319	0.439	0.318	0.451	0.309
		0.431	0.318	0.435	0.317	0.447	0.307
	ave	0.431	0.318	0.435	0.317	0.447	0.307
	ave-blank	0.384	0.271	0.388	0.27	0.4	0.26
	BSA	0.46	0.473	0.463	0.493	0.457	0.475
	ave-blank/BSA	0.834783	0.572939	0.838013	0.547667	0.875274	0.547368
	stdev	0.00472582	0.00723418	0.00556776	0.001	0.00450925	0.00472582
	ratio	1	0.686333	1	0.653531	1	0.625368
	stdev-ratio	0.00566113	0.00866594	0.00664401	0.0011933	0.00515182	0.00539924
	MDA-MB-231	ACADVL		ACADM		HADHA
		shControl	shSnail	shControl	shSnail	shControl	shSnail
	OD(595nm)	0.876	0.648	0.889	0.669	0.876	0.654
		0.859	0.685	0.849	0.661	0.846	0.651
		0.865	0.655	0.866	0.68	0.868	0.657
	ave	0.865	0.655	0.866	0.68	0.868	0.657
	ave-blank	0.818	0.608	0.819	0.633	0.821	0.61
	BSA	0.372	0.381	0.393	0.399	0.384	0.391
	ave-blank/BSA	2.19892	1.5958	2.08397	1.58647	2.13802	1.5601
	stdev	0.00862168	0.0196554	0.0200749	0.00953939	0.0155349	0.003
	ratio	1	0.725719	1	0.761271	1	0.729695
	stdev-ratio	0.00392086	0.00893863	0.00963299	0.00457751	0.00726602	0.00140317

## Sheet: Fig1f_Fig3c_FigS1e
Fig1f_Fig3c_FigS1e
standard
BSA	OD							BSA	OD
0	0.07	0						0	0.085
62.5	0.819	0.749						0.25	0.55
125	1.351	1.281						0.5	0.924
250	1.823	1.753						1	1.823
	MCF-7
OD(450nm)	shACC2-dox(-)	shACC2-dox(+)	shControl	shSnail	Snail-dox(-)	Snail-dox(+)			MDA-MB-231
	0.506	0.935	0.706	0.529	0.285	0.302			shACC2-dox(-)	shACC2-dox(+)	shControl	shSnail	Snail-dox(-)	Snail-dox(+)
	0.532	1.018	0.697	0.505	0.287	0.308		OD	3.192	3.041	2.884	3.152	2.986	1.986
	0.519	0.9765	0.7015	0.517	0.286	0.305		Conc.	8.99252	8.55461	8.0993	8.87652	8.3951	5.49504
	MCF-7
Conc.	shACC2-dox(-)	shACC2-dox(+)	shControl	shSnail	Snail-dox(-)	Snail-dox(+)
	37.201	73.378	52.896	38.955	20.693	21.958
	39.182	81.845	52.148	37.11	20.898	22.459
	38.1947	77.914	52.501	38.1073	20.8223	22.19
	MCF-7									MDA-MB-231
CPT1/BSA	shACC2-dox(-)	shACC2-dox(+)	shControl	shSnail	Snail-dox(-)	Snail-dox(+)			CPT1/BSA	shACC2-dox(-)	shACC2-dox(+)	shControl	shSnail	Snail-dox(-)	Snail-dox(+)
	4.13688	8.5776	6.53094	4.38855	2.46489	3.99597				1.02584	1.75792	7.19519	4.44756	0.751024	1.33034
	4.35718	9.56736	6.43858	4.18069	2.48931	4.08714				1.0647	2.13275	7.45362	4.96389	0.637232	1.35871
	4.24738	9.10784	6.48217	4.29305	2.48029	4.03819				0.831554	2.07652	7.37978	5.03511	0.694128	1.34452
ave	4.24715	9.08427	6.4839	4.28743	2.47816	4.04043			ave	0.974033	1.98907	7.34286	4.81552	0.694128	1.34452
stdev	0.110147	0.4953	0.0462011	0.10404	0.0123482	0.045628			stdev	0.12491	0.202139	0.133107	0.320645	0.0568957	0.0141827
ave-ratio	1	2.13891	1	0.661243	1	1.63041			ave-ratio	1	2.04209	1	0.655809	1	1.937
stdev-ratio	0.0259344	0.11662	0.0108781	0.0160459	0.00498279	0.018412			stdev-ratio	0.12824	0.207528	0.136656	0.0436676	0.0819672	0.0204325

## Sheet: Fig1g
Fig1g
ATP
standard	nmol
	0	0.053	0
	2.5	0.371	0.318
	5	0.637	0.584
	10	1.107	1.054
sample OD=570nm	MCF-7				MDA-MB-231
	Snail-dox(-)	Snail-dox(+)	Snail-dox(+)/ETX(-)	Snail-dox(+)/ETX(+)	Snail-dox(-)	Snail-dox(+)	Snail-dox(+)/ETX(-)	Snail-dox(+)/ETX(+)
	0.547	0.671	0.669	0.556	0.156	0.2	0.186	0.127
	0.539	0.684	0.673	0.536	0.151	0.199	0.188	0.128
	0.54	0.688	0.68	0.53	0.16	0.183	0.189	0.126
Y(nmol)
	4.42226	5.61228	5.59309	4.50864	0.669866	1.09213	0.957774	0.391555
	4.34549	5.73704	5.63148	4.3167	0.621881	1.08253	0.976967	0.401152
	4.35509	5.77543	5.69866	4.25912	0.708253	0.928983	0.986564	0.381958
Y/cells(nmol/106)
	17.6891	22.4491	22.3724	18.0345	2.67946	4.36852	3.83109	1.56622
	17.382	22.9482	22.5259	17.2668	2.48752	4.33013	3.90787	1.60461
	17.4203	23.1017	22.7946	17.0365	2.83301	3.71593	3.94626	1.52783
ave	17.4971	22.833	22.5643	17.4459	2.66667	4.1382	3.89507	1.56622
stdev	0.167328	0.341197	0.213734	0.5226	0.1731	0.366195	0.0586382	0.0383877
ave ratio	1	1.30496	1.2896	0.997075	1	1.55182	1.46065	0.587332
stdev ratio	0.00956318	0.0195002	0.0122154	0.0298677	0.0649124	0.137323	0.0219893	0.0143954
	MCF-7				MDA-MB-231
	Dox (-)	Snail-dox(+)	Snail-dox(+)/ETX(-)	Snail-dox(+)/ETX(+)	Snail-dox(-)	Snail-dox(+)	Snail-dox(+)/ETX(-)	Snail-dox(+)/ETX(+)
ave ratio*100(%)	100	130.496	128.96	99.7075	100	155.182	146.065	58.7332
stdev ratio*100(%)	0.956318	1.95002	1.22154	2.98677	6.49124	13.7323	2.19893	1.43954
p-value		0		0		0.003		0
NADPH
			0	2	4	6
		standard	0.127	0.746	1.181	1.697
			0	0.619	1.054	1.57
	NADPt	MCF-7				MDA-MB-231
		Snail-dox(-)	Snail-dox(+)	Snail-dox(+)/ETX(-)	Snail-dox(+)/ETX(+)	Snail-dox(-)	Snail-dox(+)	Snail-dox(+)/ETX(-)	Snail-dox(+)/ETX(+)
		0.413	0.417	0.443	0.385	0.707	0.532	0.649	0.611
		0.42	0.416	0.439	0.392	0.723	0.533	0.659	0.573
		0.419	0.418	0.44	0.389	0.711	0.533	0.655	0.601
	NADPH	MCF-7				MDA-MB-231
		Snail-dox(-)	Snail-dox(+)	Snail-dox(+)/ETX(-)	Snail-dox(+)/ETX(+)	Snail-dox(-)	Snail-dox(+)	Snail-dox(+)/ETX(-)	Snail-dox(+)/ETX(+)
		0.25	0.342	0.358	0.251	0.173	0.292	0.317	0.206
		0.269	0.321	0.372	0.263	0.179	0.303	0.317	0.204
		0.261	0.335	0.367	0.258	0.176	0.3	0.319	0.203
Py
	NADPt	1.45356	1.4691	1.57015	1.34473	2.59619	1.91605	2.37077	2.22309
		1.48076	1.46522	1.55461	1.37194	2.65838	1.91994	2.40964	2.0754
		1.47688	1.47299	1.55849	1.36028	2.61174	1.91994	2.39409	2.18422
	ave	1.4704	1.4691	1.56108	1.35898	2.6221	1.91864	2.3915	2.1609
	stdev	0.0147141	0.00388651	0.00809042	0.013649	0.0323617	0.00224388	0.0195617	0.0765554
	NADPH	0.820054	1.17761	1.2398	0.823941	0.520793	0.983288	1.08045	0.649048
		0.893898	1.096	1.29421	0.870579	0.544112	1.02604	1.08045	0.641275
		0.862806	1.15041	1.27478	0.851147	0.532452	1.01438	1.08822	0.637388
	ave	0.85892	1.14134	1.26959	0.848556	0.532452	1.0079	1.08304	0.64257
	stdev	0.037075	0.0415572	0.0275733	0.0234268	0.0116595	0.0220997	0.00448776	0.00593675
		MCF-7				MDA-MB-231
		Snail-dox(-)	Snail-dox(+)	Snail-dox(+)/ETX(-)	Snail-dox(+)/ETX(+)	Snail-dox(-)	Snail-dox(+)	Snail-dox(+)/ETX(-)	Snail-dox(+)/ETX(+)
NADP/NADPH		0.772512	0.247525	0.266458	0.632075	3.98507	0.948617	1.19424	2.42515
		0.656522	0.336879	0.201201	0.575893	3.88571	0.871212	1.23022	2.23636
		0.711712	0.280405	0.222561	0.598174	3.90511	0.89272	1.2	2.42683
normalization	1Ⅹ106cell	1.24599	0.392896	0.41634	1.01948	8.47888	2.37154	2.13258	5.15989
		1.05891	0.534729	0.314377	0.928859	8.26748	2.17803	2.19681	4.75822
		1.14792	0.445088	0.347752	0.964796	8.30874	2.2318	2.14286	5.16347
	ave	1.15094	0.457571	0.35949	0.971044	8.3517	2.26046	2.15742	5.02719
	stdev	0.0935769	0.0717357	0.0519852	0.0456305	0.112058	0.0998877	0.0345037	0.232944
	ave-ratio	1	0.397564	0.312345	0.843698	1	0.270658	0.258321	0.601936
	stdev-ratio	0.0813049	0.062328	0.0451677	0.0396464	0.0134174	0.0119602	0.00413133	0.0278918
Cell death
MCF-7	Snail-dox(-)			Snail-dox(+)			Snail-dox(+)/D.W			Snail-dox(+)/ETX 200uM
	total	trypan B	cell death	total	trypan B	cell death	total	trypan B	cell death	total	trypan B	cell death
	169	71	42.0118	181	10	5.52486	196	15	7.65306	159	63	39.6226
	170	75	44.1176	187	15	8.02139	200	26	13	162	60	37.037
	155	77	49.6774	177	12	6.77966	178	29	16.2921	160	55	34.375
	143	65	45.4545	175	18	10.2857	185	12	6.48649	161	58	36.0248
	139	62	44.6043	168	15	8.92857	190	18	9.47368	159	49	30.8176
Cell Death(%)			45.1732			7.90804			10.5811			35.5754
stdev			2.81954			1.848			4.03214			3.27094
p-value						0						0
MDA-MB-231	Snail-dox(-)			Snail-dox(+)			Snail-dox(+)/D.W			Snail-dox(+)/ETX 200uM
	total	trypan B	cell death	total	trypan B	cell death	total	trypan B	cell death	total	trypan B	cell death
	55	28	50.9091	39	5	12.8205	66	1	1.51515	24	6	25
	59	23	38.9831	42	3	7.14286	76	3	3.94737	35	16	45.7143
	58	24	41.3793	55	4	7.27273	91	5	5.49451	18	7	38.8889
	48	18	37.5	48	3	6.25	47	1	2.12766	18	8	44.4444
	68	27	39.7059	64	4	6.25	53	1	1.88679	21	11	52.381
Cell Death(%)			41.6955			7.94722			2.9943			41.2857
stdev			5.33639			2.76641			1.68262			10.2915
p-value						0						0

## Sheet: Fig1i_Fig3a_FigS1g_FigS4a
	Fig1i_Fig3a_FigS1g_FigS4a
		standard
		malonly-CoA	OD(450nm)
		0	0.061
		0.625	0.129
		2.5	0.357
		10	1.319
		MCF-7		MCF-7		MDA-MB-231		MDA-MB-231		MCF-7		MDA-MB-231		MCF-7		MDA-MB-231
		shSnail-dox(-)	shSnail-dox(+)	Snail-dox(+)	Snail-dox(+)	shSnail-dox(-)	shSnail-dox(+)	Snail-dox(+)	Snail-dox(+)	dsRed	ACC2	dsRed	ACC2	shACC2-dox(-)	shACC2-dox(+)	shACC2-dox(-)	shACC2-dox(+)
		0.143	0.302	0.152	0.081	0.109	0.29	0.207	0.089	0.067	0.124	0.057	0.134	0.321	0.128	0.257	0.104
		0.147	0.305	0.15	0.095	0.106	0.3	0.195	0.086	0.069	0.125	0.061	0.135	0.329	0.122	0.261	0.105
		0.144	0.309	0.149	0.099	0.107	0.31	0.19	0.091	0.071	0.128	0.067	0.139	0.331	0.134	0.258	0.109
	Y(ng/ml)
		0.72332	2.02224	0.871933	0.327454	0.542178	1.93021	1.29371	0.388804	0.220092	0.657209	0.143405	0.733896	2.16794	0.687883	1.67715	0.503834
		0.754941	2.04525	0.856595	0.434816	0.519172	2.0069	1.20169	0.365798	0.235429	0.664877	0.17408	0.741564	2.22929	0.641871	1.70782	0.511503
		0.731225	2.07592	0.848926	0.465491	0.52684	2.08359	1.16334	0.404141	0.250767	0.687883	0.220092	0.772239	2.24463	0.733896	1.68482	0.542178
	cell number(10^6cell)	0.86	0.81	0.83	0.91	0.8	1	1.5	1.2	0.85	0.84	0.88	0.91	1.4	1.2	1.5	1.4
	Malonyl-CoA(ng/10^6cell)	0.84107	2.49659	1.05052	0.35984	0.677722	1.93021	0.862474	0.324003	0.258932	0.782391	0.16296	0.806479	1.54853	0.573236	1.1181	0.359882
		0.877838	2.52499	1.03204	0.47782	0.648965	2.0069	0.801125	0.304831	0.276976	0.791521	0.197818	0.814906	1.59235	0.534893	1.13855	0.365359
		0.850262	2.56286	1.0228	0.511528	0.658551	2.08359	0.775562	0.336784	0.29502	0.818909	0.250105	0.848615	1.60331	0.61158	1.12321	0.38727
		MCF-7		MCF-7		MDA-MB-231		MDA-MB-231		MCF-7		MDA-MB-231		MCF-7		MDA-MB-231
		shSnail-dox(-)	shSnail-dox(+)	Snail-dox(+)	Snail-dox(+)	shSnail-dox(-)	shSnail-dox(+)	Snail-dox(+)	Snail-dox(+)	dsRed	ACC2	dsRed	ACC2	shACC2-dox(-)	shACC2-dox(+)	shACC2-dox(-)	shACC2-dox(+)
	ave(ng/10^6cell)	0.85639	2.52815	1.03512	0.449729	0.661746	2.0069	0.813054	0.321873	0.276976	0.797607	0.203628	0.823333	1.5814	0.573236	1.12662	0.370837
	stdev	0.0191347	0.0332489	0.0141134	0.0796504	0.0146427	0.0766871	0.0446672	0.0160826	0.018044	0.0190044	0.0438617	0.0222962	0.028985	0.0383436	0.0106425	0.0144925
	ave ratio	1	2.9521	1	0.43447	1	3.03274	1	0.395881	1	2.8797	1	4.04333	1	0.362487	1	0.329159
	stdev ratio	0.0223435	0.0388245	0.0136346	0.0769478	0.0221274	0.115886	0.0549375	0.0197805	0.0651466	0.0686139	0.215402	0.109495	0.0183287	0.0242466	0.00944637	0.0128637
															`

## Sheet: FigS1a
FigS1a
	colony	MCF-7		MDA-MB-231
		Snail-dox(-)	Snail-dox(+)	Snail-dox(-)	Snail-dox(+)
		7	19	4	20
		6	21	2	23
		5	25	6	19
		7	22	6	20
		9	24	5	20
	AVERAGE	6.8	22.2	4.6	20.4
	stdev	1.48324	2.38747	1.67332	1.51658
	Ave(%)	100	326.471	100	443.478
	stdev(%)	21.8123	35.1098	36.3765	32.969
	p-value		0		0

## Sheet: FigS1b
FigS1b
nmol
0	0.05
2.5	0.517
5	0.898
10	1.758
MCF-7				MDA-MB-231
Glc(+)		Glc(-)		Glc(+)		Glc(-)
shControl	shSnail	shControl	shSnail	shControl	shSnail	shControl	shSnail
0.947	0.816	0.451	0.274	0.653	0.518	0.36	0.25
0.952	0.813	0.441	0.275	0.669	0.522	0.351	0.231
0.956	0.801	0.455	0.271	0.671	0.526	0.349	0.238
5.20779	4.43447	2.27981	1.23495	3.47226	2.67532	1.74262	1.09327
5.23731	4.41677	2.22078	1.24085	3.56671	2.69894	1.68949	0.98111
5.26092	4.34593	2.30342	1.21724	3.57851	2.72255	1.67769	1.02243
20.8312	19.7088	9.11924	4.93979	13.889	11.8903	6.97048	4.37308
20.9492	19.6301	8.88312	4.9634	14.2668	11.9953	6.75797	3.92444
21.0437	19.3152	9.2137	4.86895	14.314	12.1002	6.71074	4.08973
20.9414	19.5514	9.07202	4.92405	14.1566	11.9953	6.81307	4.12908
0.106476	0.208245	0.170274	0.0491539	0.232958	0.104946	0.138358	0.226895
1	0.933624	0.433211	0.235135	1	0.847326	0.481263	0.291671
0.00508447	0.00994419	0.00813099	0.00234721	0.0164557	0.00741317	0.00977338	0.0160275
MCF-7				MCF-7
Glc(+)		Glc(-)		Glc(+)		Glc(-)
shControl	shSnail	shControl	shSnail	shControl	shSnail	shControl	shSnail
100	93.3624	43.3211	23.5135	100	84.7326	48.1263	29.1671
0.508447	0.994419	0.813099	0.234721	1.64557	0.741317	0.977338	1.60275

## Sheet: FigS1c
FigS1c
standard	nmol
	0	0.04	0
	2.5	0.488	0.448
	5	0.846	0.806
	10	1.457	1.417
sample OD=570nm	MCF-7				MDA-MB-231
	Glc(+)		Glc(-)		Glc(+)		Glc(-)
	Snail-dox(-)	Snail-dox(+)	Snail-dox(-)	Snail-dox(+)	Snail-dox(-)	Snail-dox(+)	Snail-dox(-)	Snail-dox(+)
	0.588	0.592	0.399	0.41	0.33	0.326	0.238	0.267
	0.585	0.603	0.389	0.419	0.299	0.321	0.239	0.279
	0.603	0.593	0.395	0.417	0.338	0.313	0.233	0.275
Y(nmol)
	3.51719	3.54585	2.16332	2.24212	1.66905	1.6404	1.01003	1.21777
	3.4957	3.62464	2.09169	2.30659	1.44699	1.60458	1.01719	1.30372
	3.62464	3.55301	2.13467	2.29226	1.72636	1.54728	0.974212	1.27507
Y(nmol/106)
	14.0688	18.9112	8.6533	12.8121	6.67622	8.20201	4.04011	6.95866
	13.9828	19.3314	8.36676	13.1805	5.78797	8.02292	4.06877	7.44986
	14.4986	18.9494	8.53868	13.0986	6.90544	7.73639	3.89685	7.28612
ave	14.1834	19.064	8.51958	13.0304	6.45654	7.98711	4.00191	7.23155
stdev	0.276322	0.232388	0.144218	0.193443	0.590239	0.234865	0.0921075	0.250106
ave ratio	1	1.34411	0.600673	0.918711	1	1.23706	0.619822	1.12003
stdev ratio	0.0194821	0.0163845	0.0101681	0.0136387	0.0914172	0.0363763	0.0142658	0.0387369
	MCF-7				MDA-MB-231
	Glc(+)		Glc(-)		Glc(+)		Glc(-)
	Snail-dox(-)	Snail-dox(+)	Snail-dox(-)	Snail-dox(+)	Snail-dox(-)	Snail-dox(+)	Snail-dox(-)	Snail-dox(+)
ave ratio*100(%)	100	134.411	60.0673	91.8711	100	123.706	61.9822	112.003
stdev ratio*100(%)	1.94821	1.63845	1.01681	1.36387	9.14172	3.63763	1.42658	3.87369
p-value		0.576	0	0		0.861	0.001	0
0HR	1HR	2HR	4HR

[truncated: 33 more sheets: FigS1d, Fig1f_Fig3c_FigS1e , FigS1h, Fig2b, Fig2d, Fig2e, FigS3a, FigS2b, FgS3c, Fig3b, Fig3d, Fig3f, Fig3g, Fig3e, Fig3h, Fig3i, FigS4c, FigS4b, FigS4f, Fig4b …]
