# Supplementary material for: Snail augments fatty acid oxidation by suppression of mitochondrial ACC2 during cancer progression
Source: Life Sci Alliance. 2020 Jun 2;3(7):e202000683. doi: 10.26508/lsa.202000683 (PMC7283136; doi:10.26508/lsa.202000683)
Supplement: Supplementary file 2 [file LSA-2020-00683_Supplemental_Data_1.xlsx]

## Sheet: Data
			M+0	M+1	M+2	M+3	M+4
Aspartate	Percentate	Control	79.9554	11.0091	8.14157	0.860045	0.0338478
		shRNA-Snail	87.1069	7.3987	4.97868	0.513595	0.00216844
	Deviation	Control	0.579587	0.128863	0.0723798	0.710297	0.00217895
		shRNA-Snail	1.22533	0.475301	0.667576	0.0887847	0.00142753
			M+0	M+1	M+2	M+3	M+4
	Normalized area	Control	1.9278e+08	2.65439e+07	1.96301e+07	2.07365e+06	81610
		shRNA-Snail	1.12918e+08	9.59102e+06	6.45393e+06	665779	2810.97
	Deviation	Control	1.05103e+07	1.68638e+06	1.01023e+06	1.75984e+06	871.471
		shRNA-Snail	2.55112e+07	1.34922e+06	446992	15068.6	150.931
			M+0	M+1	M+2	M+3	M+4	M+5
Glutamate	Percentate	Control	75.6014	11.9183	10.4412	1.52212	0.503432	0.0135581
		shRNA-Snail	80.5331	9.3101	8.89487	0.97222	0.280959	0.00879898
	Deviation	Control	0.0757814	0.0629918	0.0443208	0.01839	0.0173986	0.00593652
		shRNA-Snail	1.55899	0.761197	0.71444	0.0957201	0.0174407	0.00802286
	Normalized area	Control	1.77907e+08	2.80464e+07	2.45704e+07	3.5819e+06	1.18469e+06	31905.3
		shRNA-Snail	1.36841e+08	1.58196e+07	1.51141e+07	1.65199e+06	477403	14951.1
	Deviation	Control	1.90484e+07	2.94493e+06	2.73762e+06	416945	129785	12367.8
		shRNA-Snail	4.21055e+07	3.10163e+06	2.98902e+06	292731	164409	9149.81
Succinate	Percentate	Control	84.4772	10.7051	4.47689	0.340744
		shRNA-Snail	93.8983	4.41327	1.68843	0
	Deviation	Control	2.05376	1.38945	2.04565	0.214353
		shRNA-Snail	2.57213	1.22881	0	0
	Normalized area	Control	837487	106128	44382.8	3378.05
		shRNA-Snail	715086	33609.4	12858.3	0
	Deviation	Control	164894	29100.8	11950.1	444.808
		shRNA-Snail	54676.1	9119.01	0	0
Malate	Percentate	Control	78.8591	11.5243	8.51147	1.10517
		shRNA-Snail	86.3329	8.17044	5.29988	0.196757
	Deviation	Control	0.0893307	0.176165	0.145219	0.0806815
		shRNA-Snail	0.172403	0.0965349	0.0582583	0.133045
	Normalized area	Control	1.36473e+07	1.99438e+06	1.47299e+06	191260
		shRNA-Snail	1.00786e+07	953824	618712	22969.6
	Deviation	Control	834075	142833	83109.4	22058.7
		shRNA-Snail	900398	84979.7	58796.6	16056.2
Fumarate	Percentate	Control	81.7336	10.974	7.19472	0.0977104
		shRNA-Snail	91.3926	5.76464	2.8428	0
	Deviation	Control	0.557593	0.644093	0.130487	0.041448
		shRNA-Snail	2.00014	1.07981	0.922207	0
	Normalized area	Control	2.70777e+06	363559	238356	3237.07
		shRNA-Snail	2.01848e+06	127317	62785.6	0
	Deviation	Control	195201	37292.5	13152.9	1475.33
		shRNA-Snail	143656	35555.9	26359	0
p-VALUE
Aspartate	M+2	0.00137064
Glutamate	M+2	0.0271425
Succinatte	M+2	0.104747
Malate	M+2	3.71779e-06
Fumarate	M+2	0.00119973

## Sheet: Normalization
	Normalization
	By internal standard
		Samples	13C5-Glutamine
		1	17636000
		2	18702000
		3	17406000
		1	16949000
		2	17878000
		3	18192000
		Average	1.77938e+07
	By BCA
		0	25	125	250	500	750
		0.0533	0.056	0.1007	0.1637	0.2682	0.3595
		0.0536	0.0564	0.1096	0.1565	0.2746	0.3747
		0.0524	0.0564	0.1068	0.1975	0.27	0.3788
		1.1	1.2	1.3	2.1	2.2	2.3
		0.2101	0.1983	0.2046	0.2057	0.2142	0.2182
		0.1971	0.2008	0.209	0.2154	0.2313	0.2296
		0.193	0.2	0.2223	0.2216	0.2217	0.2302
	Average
		0	25	125	250	500	750
		0.0531	0.0562667	0.1057	0.172567	0.270933	0.371
		1.1	1.2	1.3	2.1	2.2	2.3
		0.200067	0.1997	0.211967	0.214233	0.2224	0.226
	baseline
			25	125	250	500	750		1.1	0.922513
			0.00316667	0.0526	0.119467	0.217833	0.3179		1.2	0.920208
		1.1	1.2	1.3	2.1	2.2	2.3		1.3	0.997311
		0.146967	0.1466	0.158867	0.161133	0.1693	0.1729		2.1	1.01156
		366.917	366	396.667	402.333	422.75	431.75		2.2	1.06289
									2.3	1.08552

## Sheet: Asp
			M+0	M+1	M+2	M+3	M+4	M+5	M+6	M+7	M+8	M+9	M+10	1		2		3		1		2		3
	132.029		132.03	133.033	134.036	135.04	136.043	137.047						SPECTRUM - MS		SPECTRUM - MS		SPECTRUM - MS		SPECTRUM - MS		SPECTRUM - MS		SPECTRUM - MS
-delta	0.001		132.029	133.032	134.035	135.039	136.042	137.046						BG_1_1_191008161426.raw		BG_1_2_191008133916.raw		BG_1_3_191008135005.raw		BG_2_1.raw		BG_2_2.raw		BG_2_3.raw
+delta	0.001		132.031	133.034	134.037	135.041	136.044	137.048						FTMS - c ESI Full ms [70.00-1000.00]		FTMS - c ESI Full ms [70.00-1000.00]		FTMS - c ESI Full ms [70.00-1000.00]		FTMS - c ESI Full ms [70.00-1000.00]		FTMS - c ESI Full ms [70.00-1000.00]		FTMS - c ESI Full ms [70.00-1000.00]
1			132.029	133.032	134.036	135.039	136.043	137.023						Scan #: 881-914		Scan #: 880-913		Scan #: 881-913		Scan #: 882-914		Scan #: 880-913		Scan #: 879-911
			2.3141e+07	3.22107e+06	2.34732e+06	358834	9150.03	1040.65						RT: 7.94-8.24		RT: 7.94-8.24		RT: 7.94-8.23		RT: 7.94-8.23		RT: 7.94-8.23		RT: 7.94-8.23
2			132.029	133.033	134.036	135.039	136.043	137.023						AV: 34		AV: 34		AV: 33		AV: 33		AV: 34		AV: 33
			2.2967e+07	3.12944e+06	2.34665e+06	364332	10010.9	1882.74						Data points: 7119		Data points: 7618		Data points: 7048		Data points: 7368		Data points: 7579		Data points: 7464
3			132.029	133.032	134.036	135.04	136.042	137.023						Mass	Intensity	Mass	Intensity	Mass	Intensity	Mass	Intensity	Mass	Intensity	Mass	Intensity
			2.51445e+07	3.45722e+06	2.56227e+06	5980.21	11099.5	252.97						70.0284	20417.3	70.0284	20690.6	70.0283	25006	70.0254	359.333	70.0049	287	70.0283	13677.1
														70.0709	508.059	70.0525	243.118	70.0826	391.909	70.0283	14231.5	70.0138	311.971	70.0394	320.303
1			132.029	133.032	134.036	135.039	136.04	137.023						70.1144	334.029	70.239	416.765	70.1255	333.212	70.0469	329.242	70.0283	11663.4	70.2638	281.97
			1.98619e+07	1.55534e+06	968769	95219.1	1182.27	608.939						70.3498	368.324	70.2452	348.294	70.133	327.758	70.0633	369.788	70.0826	312.529	70.3092	283.515
2			132.029	133.032	134.036	135.039	136.042	137.023						70.3612	260.265	70.2849	342.382	70.1572	292.364	70.2154	342.818	70.1198	283.618	70.4183	430.121
			1.53606e+07	1.37258e+06	990034	103152	455.029	397.794						70.4007	324.765	70.2888	369.382	70.2645	430.091	70.2211	311	70.1318	314.147	70.4202	333.636
3			132.029	133.032	134.036	135.039	136.042	137.023						70.4396	275.441	70.3449	289.206	70.2708	254.727	70.2519	371.879	70.1405	268.824	70.4275	317.485
			1.5443e+07	1.39197e+06	957519	103079	426.636	364.424						70.5271	402.088	70.4693	350.971	70.432	286.515	70.2786	365	70.2814	292.382	70.5163	303.485
Relative intensity														70.6624	452.294	70.5962	243.294	70.4463	270.606	70.3074	339.606	70.2825	330.118	70.6634	3095.12
1	188702783		2.3141e+07	3.22107e+06	2.34732e+06	358834	9150.03	0						70.6634	5461.26	70.6634	1556.06	70.5405	348.879	70.402	317.333	70.3247	333.029	70.7062	312.333
2	174328551		2.2967e+07	3.12944e+06	2.34665e+06	364332	10010.9	0						70.6772	339.324	70.9526	302.706	70.5461	282.182	70.4486	498.455	70.3756	370.824	70.7257	336.848
3	183846039		2.51445e+07	3.45722e+06	2.56227e+06	5980.21	11099.5	0						70.8236	313.235	71.0114	280.706	70.6633	2253.61	70.4654	334.576	70.3909	296.647	70.8358	295.455
1	144019000		1.98619e+07	1.55534e+06	968769	95219.1	0	0						70.9798	467.029	71.0123	174253	70.7128	408.576	70.4703	356.576	70.4841	289.618	70.8405	262.182
2	104688000		1.53606e+07	1.37258e+06	990034	103152	455.029	0						71.0072	301.353	71.0127	767.382	70.7851	344.485	70.4815	335.758	70.5129	296.706	70.8484	287.424
3	106257000		1.5443e+07	1.39197e+06	957519	103079	426.636	0						71.0123	190962	71.0488	382.588	70.796	304.879	70.5491	353.152	70.5583	385.794	70.8735	355.333
Relative area														71.0131	16.0588	71.1286	233.941	70.8133	403.091	70.6272	322.061	70.5628	267.412	70.9489	383.818
1			188702783	2.62661e+07	1.91411e+07	2.9261e+06	74613.6	0						71.0361	409.647	71.2144	373.765	70.8566	411.727	70.6569	304.636	70.6634	3814.21	71.0114	1391.12
2			174328551	2.37537e+07	1.7812e+07	2.76543e+06	75986.4	0						71.0927	399.412	71.2693	271.235	70.8628	308.273	70.6633	899.697	70.6942	269.853	71.0123	132694
3			1.83846e+08	2.52778e+07	1.87343e+07	43724.8	81155.3	0						71.1455	361.147	71.4606	427.382	70.9022	260.394	70.7096	379.97	70.7729	393.941	71.0131	2.54546
1			144019000	1.12778e+07	7.02457e+06	690436	0	0						71.3531	387.765	71.4776	249.529	71.0115	638	70.8491	441.152	70.825	259.118	71.0494	404.515
2			104688000	9.35463e+06	6.74745e+06	703019	3101.19	0						71.36	411.647	71.5602	230.735	71.0123	193996	70.9242	358.515	70.9713	316.294	71.0611	263.636
3			1.06257e+08	9.57756e+06	6.58831e+06	709245	2935.51	0						71.366	324.618	72.0076	36197.4	71.013	6.24242	70.9561	311.636	70.9918	302.735	71.1151	282.303
Normalized area														71.4576	424.706	72.0157	6917.94	71.049	434.091	71.0123	153121	71.0123	132821	71.1504	328.152
1	0.922513		2.04553e+08	2.84724e+07	2.07489e+07	3.17188e+06	80880.9	0						71.5615	394.882	72.0187	240.294	71.1223	325.636	71.0126	794.394	71.0413	343.588	71.1572	392.303
2	0.920208		1.89445e+08	2.58134e+07	1.93565e+07	3.00522e+06	82575.2	0						71.6609	324.382	72.0785	1111	71.1342	305.091	71.0263	376.848	71.3552	266.324	71.1964	297
3	0.997311		1.84342e+08	2.53459e+07	1.87848e+07	43842.7	81374.1	0						71.8382	351.324	72.187	381.794	71.2233	307.727	71.147	348.697	71.3875	407.912	71.3706	320.273
1	1.01156		1.42373e+08	1.11489e+07	6.9443e+06	682547	0	0						71.878	303.176	72.2737	310.647	71.2734	307.788	71.2265	383.152	71.5091	324.441	71.4936	319
2	1.06289		9.84937e+07	8.80113e+06	6.3482e+06	661422	2917.7	0						72.0076	31586.1	72.2864	314.765	71.5161	279.455	71.2714	340.879	71.5486	436.265	71.5048	288.636
3	1.08552		9.78859e+07	8.82302e+06	6.06927e+06	653370	2704.25	0						72.0158	6250.18	72.3134	265.206	71.5298	361.515	71.564	359.273	71.5765	332.029	71.5499	310.424
Normalized area														72.0785	1103.53	72.3777	305.471	71.5919	311.03	71.7186	322.212	71.6166	280.382	71.9527	329.909
1			2.04553e+08	2.84724e+07	2.07489e+07	3.17188e+06	80880.9							72.1181	300.853	72.4985	408.824	71.736	377.152	71.7851	412.061	71.6326	342.765	72.0076	20564.6
2			1.89445e+08	2.58134e+07	1.93565e+07	3.00522e+06	82575.2							72.1802	310.706	72.5097	278.647	71.7451	326.818	71.8703	403.939	71.6383	291.412	72.0156	1674.36
3			1.84342e+08	2.53459e+07	1.87848e+07	43842.7	81374.1							72.1867	400.794	72.5126	395.882	71.7717	276.364	71.8799	340.848	71.7432	350.676	72.0492	330.212
1			1.42373e+08	1.11489e+07	6.9443e+06	682547								72.4289	412.853	72.6015	387.412	71.8198	261.788	72.0075	29018.5	71.7459	350.853	72.0785	1548.88
2			9.84937e+07	8.80113e+06	6.3482e+06	661422	2917.7							72.4861	309	72.6129	398.618	71.9141	370.091	72.0157	2051.7	71.7804	289.441	72.1483	300.758
3			9.78859e+07	8.82302e+06	6.06927e+06	653370	2704.25							72.5389	368.706	72.6572	316.5	72.0076	37269.6	72.0785	3325.24	71.8629	337.059	72.151	292.697
Normalized Average														72.5727	458.765	72.7874	350	72.0078	194.879	72.1633	327.303	71.9749	287.971	72.1873	324.303
1A			1.9278e+08	2.65439e+07	1.96301e+07	2.07365e+06	81610							72.7074	439.912	72.9326	302.853	72.0157	5741.27	72.2071	331.909	72.0022	275.471	72.2825	370.242
1B			1.12918e+08	9.59102e+06	6.45393e+06	665779	2810.97							72.8802	448.794	73.019	1041.82	72.0546	306.364	72.3005	451.606	72.0075	22399.5	72.3197	379.455
deviation														72.8951	427.529	73.0282	419.206	72.2496	312.636	72.3764	379.364	72.0156	559.647	72.5124	311.273
1A			1.05103e+07	1.68638e+06	1.01023e+06	1.75984e+06	871.471							73.0191	417.353	73.2386	351.853	72.4179	294	72.5621	371.455	72.0209	298.294	72.5573	461.939
1B			2.55112e+07	1.34922e+06	446992	15068.6	150.931							73.0217	305.118	73.2417	242.735	72.4827	360.152	72.5906	425.576	72.0352	328.235	72.5997	345.939
Normalized percentage														73.037	439.294	73.3067	387	72.4915	386.576	72.5957	360.485	72.0785	5445.24	72.6213	343.121
1A			79.9554	11.0091	8.14157	0.860045	0.0338478							73.042	379.853	73.3911	363.794	72.54	344.394	72.6914	320.03	72.081	273.324	72.7918	301
1B			87.1069	7.3987	4.97868	0.513595	0.00216844							73.1943	332.5	73.4103	439.059	72.6358	323.303	72.74	333.061	72.1698	342.971	72.8175	318.515
deviation														73.2218	240.676	73.4217	48.9706	72.6532	289.848	72.9667	327.697	72.1884	316.324	72.9736	362.818
1A			0.579587	0.128863	0.0723798	0.710297	0.00217895							73.2225	575.912	73.4224	591.912	72.7487	432.576	73.2168	333.485	72.2685	295.176	73.0014	301.848
1B			1.22533	0.475301	0.667576	0.0887847	0.00142753							73.2328	403.059	73.4647	243.029	72.7749	308.606	73.2691	298.909	72.3114	328.853	73.0191	380.697
Normalize percentage														73.3079	433.588	73.6224	339.588	73.0027	417.879	73.2964	369.485	72.5538	345.088	73.0253	297.848
1			79.5842	11.0776	8.07265	1.23406	0.0314678							73.347	332.029	73.7802	3126.29	73.019	1833.82	73.3219	319.939	72.7114	452.706	73.0279	49.2424
2			79.6983	10.8595	8.14318	1.26428	0.0347389							73.3833	374.824	73.7811	139.853	73.0295	310.182	73.3513	339.697	72.7268	301.706	73.2455	339.182
3			80.6403	11.0876	8.21739	0.019179	0.0355971							73.3947	276.471	73.7974	260.912	73.1488	360.636	73.3861	345.273	72.849	340.206	73.2665	330.667
1			88.3488	6.91838	4.30924	0.42355	0							73.4083	410.235	74.0155	293.206	73.1543	408.303	73.4108	397.485	72.9231	341.353	73.3104	267.636
2			86.1657	7.69953	5.55363	0.578634	0.0025525							73.428	524.706	74.0223	2011.68	73.2	307.636	73.413	332.818	72.9654	292.735	73.3971	352.091
3			86.2931	7.77809	5.35047	0.57599	0.00238398							73.4897	387.588	74.0233	13475.8	73.2247	378.939	73.42	444.545	72.9954	356.294	73.4037	412.242
Normalize percentage (M+0) vs M+n			Unlabeled	Labeled										73.5268	472.618	74.219	345.912	73.3506	347.788	73.4296	451.667	72.9994	336.029	73.4103	332
1			79.5842	20.4158										73.5564	396.324	74.2284	314	73.4233	308.909	73.5318	367.576	73.0092	323.382	73.4161	340.242
2			79.6983	20.3017										73.7521	376.206	74.3958	389.176	73.4337	284.667	73.5361	381.545	73.0675	271.059	73.4196	376.394
3			80.6403	19.3597										73.7801	2479.56	74.5968	316.941	73.4516	442.545	73.5825	288.97	73.1732	295.529	73.4522	332.091
1			88.3488	11.6512										73.7808	872.235	74.6038	420.382	73.4841	306.667	73.6451	327.273	73.2512	323.824	73.5276	320.848
2			86.1657	13.8343										73.8054	423.5	74.6189	290.235	73.5472	429.273	73.6463	317.242	73.2606	358.353	73.5391	282.242
3			86.2931	13.7069										73.9429	295.441	74.7027	307.235	73.7801	7044.67	73.6607	500.182	73.2617	331.118	73.6514	354.545
Average percentage			Unlabeled	Labeled										74.0224	1324.09	74.7235	327.059	73.967	303.758	73.7801	12585.7	73.328	317.941	73.6649	383.667
		Control	79.9743	20.0257										74.0233	24903.3	74.7387	239.471	73.9992	482.152	73.7807	1818.03	73.3464	281.647	73.6692	333.091
		shRNA-snail	86.9358	13.0642										74.0358	289.412	74.7631	255.382	74.0223	1536.82	73.8117	393.485	73.4149	306.824	73.78	17311
deviation			Unlabeled	Labeled										74.1042	293.412	74.8491	236.147	74.0232	17167.9	73.8962	376.394	73.4269	392.853	73.7809	2459.09
1A			0.579587	0.579587										74.2477	418.412	74.8672	301.706	74.05	325.939	73.9364	336.152	73.4566	289.588	73.966	286.394
1B			1.22533	1.22533										74.3081	438.059	74.9748	280.588	74.1092	359.091	74.0031	399.576	73.5322	292.765	73.9736	323.242
P-value														74.5537	648.676	74.9886	2.23529	74.1417	356.545	74.0223	1204.88	73.5411	359.882	74.0225	2193.79
Aspartate	M+2	0.00137064	M+n	0.000882539										74.5545	17.6765	74.9895	8848.35	74.2957	277.152	74.0232	26697.3	73.6541	325.029	74.0232	19961.8
	M+3	0.490852												74.8293	306.206	75.0604	270.235	74.2989	369.242	74.0481	361.455	73.708	358.971	74.1027	371.788
														74.9886	4.26471	75.113	262.235	74.4228	362.636	74.0493	312.515	73.7379	308.176	74.1431	353.212
														74.9894	9315.18	75.1411	336.235	74.4478	359.152	74.247	368.242	73.7671	351.588	74.2385	193.545
														75.069	395.471	75.2723	315.441	74.4964	444.455	74.2673	289	73.7793	9.73529	74.2444	422.636
														75.0824	448.588	75.3933	310.971	74.7411	267.212	74.3097	438.303	73.7801	17275.3	74.3007	309.97
														75.1014	295.706	75.4646	228.647	74.7614	409.091	74.3127	346.848	73.781	455	74.3227	373.333
														75.1567	388.706	75.5966	411.412	74.9434	309.606	74.4031	397.212	73.8659	420.706	74.4155	298.636
														75.4513	537.706	75.7934	1629.06	74.9646	348.242	74.4178	366.576	73.8813	370.382	74.7861	344.939
														75.522	377.853	75.8195	283.176	74.9881	319.576	74.5916	319.333	73.9819	289	74.8888	385.455
														75.5259	422.618	75.8988	317.382	74.9892	9025.52	74.6282	310.394	74.0222	3687.56	74.8917	328.455
														75.5365	362.647	75.9609	1357.5	75.007	315.636	74.6439	370.576	74.0232	25512.6	74.969	758.727
														75.7252	299.029	75.9859	301.588	75.0286	418.273	74.6526	413.091	74.0302	291.676	74.9892	7364.67
														75.7934	2693.76	76.0827	302.294	75.2939	272.909	74.7964	304.424	74.055	327.735	74.99	1.42424
														75.83	396.059	76.1087	284.382	75.3193	344.636	74.948	307.182	74.0583	381.5	74.9921	253.879
														75.8627	330.676	76.1457	262.471	75.408	422.758	74.9893	10858.3	74.0775	342.618	75.1075	320.727
														75.9538	391.441	76.2087	277.059	75.5238	318.697	74.9967	379.485	74.0884	317.382	75.1203	412.545
														75.961	1588.47	76.2436	264.147	75.7933	4574.64	74.9999	360.394	74.1382	340.5	75.1282	345.333
														76.0023	314.765	76.4112	270	75.8049	349.909	75.0494	320.758	74.2036	378.706	75.4109	403.333
														76.0331	366.382	76.6255	253.647	75.9591	426.97	75.1261	333.364	74.3587	316.206	75.7934	1241.61
														76.3707	399.176	76.9508	13582.5	75.9606	1389.61	75.1713	411.97	74.4085	316.765	75.9607	3211.06
														76.396	423.441	76.9556	329.941	75.9614	12.0303	75.2502	337.606	74.4712	355.941	75.967	2681.64
														76.6769	331.088	76.9676	32690.2	75.9682	323.121	75.2928	359.818	74.541	339.118	76.0375	293.939
														76.8435	345.147	76.9689	984229	75.989	401.455	75.3649	324.394	74.6911	328.588	76.2176	289.364
														76.8999	285.971	76.9692	7392.56	76.0482	281.788	75.4541	293.848	74.7057	305.676	76.2975	291.091
														76.9136	476.5	76.97	96.9118	76.1281	400.212	75.5163	373.485	74.806	333.588	76.4078	316
														76.9409	362.618	76.9857	11.9118	76.156	279.182	75.6112	350.242	74.859	331.529	76.4897	349.606
														76.9507	14472.5	76.9866	15008.6	76.3298	402	75.6839	289.636	74.9363	323	76.5858	317.909
														76.9516	16.2647	76.9875	43.3529	76.3551	396.576	75.704	314.303	74.9893	8649.53	76.6059	393.03
														76.9676	34303.3	77.0937	254.647	76.3686	398.576	75.7234	322.636	75.029	374.147	76.6567	420.091
														76.9689	980079	77.1699	276.059	76.5145	290.364	75.7933	2066.36	75.0524	366.324	76.679	293.818
														76.9697	965.559	77.24	282.412	76.5569	279.485	75.8398	331	75.0827	339.971	76.6884	316.242
														76.9865	13041	77.3182	242.912	76.6696	289.242	75.9057	321.182	75.1968	302.118	76.7784	314.515
														77.0933	325.559	77.3532	275.441	76.7434	382.424	75.9607	2413.48	75.3011	365.324	76.8285	448.697
														77.1556	355.324	77.3867	330.676	76.7581	398.848	76.0023	412.606	75.4002	318.029	76.9506	15052.7
														77.1757	311.735	77.3915	476.882	76.9006	357.091	76.1417	348.515	75.6441	327.941	76.951	399.758
														77.7367	364.029	77.4117	301.882	76.9506	9102.91	76.2219	352.121	75.7934	1179.82	76.9676	17729.6
														77.772	424.912	77.5022	264.647	76.9674	22590.2	76.2704	365.455	75.8036	321.971	76.9687	391943
														77.8079	347.647	77.5061	276.029	76.9685	461648	76.2841	364.697	75.812	411	76.9692	2718.79
														77.9244	437.735	77.6299	289.941	76.9696	5325.73	76.3213	329.121	75.9409	328.118	76.9858	764.848
														77.9685	36939.4	77.6912	372.588	76.9865	8683.55	76.3322	362.758	75.9606	1753.35	76.9866	14840.9
														78.0042	274.735	77.7527	428.853	77.0656	308.03	76.3424	328.152	75.9669	2391.41	77.0855	344.909
														78.0147	350.912	77.7765	355.059	77.2059	329.636	76.3591	352.727	76.0074	334.5	77.1648	316.697
														78.0711	417.353	77.8987	255.971	77.2779	369.818	76.3936	355.121	76.0442	310.176	77.1896	387.485
														78.2598	401.588	77.9146	371	77.3282	307.667	76.6038	347.909	76.2053	301.647	77.3472	369.273
														78.3701	325.559	77.9673	1.64706	77.7368	391	76.7024	318.758	76.2104	307.353	77.5504	340.667
														78.5784	378	77.9685	38152.1	77.7399	387.485	76.7239	462.515	76.2208	370.471	77.5763	343.818
														78.6474	369.206	77.9728	448.794	77.8173	419.848	76.7306	345.091	76.3429	348.706	77.8243	340.879
														78.6857	434.324	78.0034	335.118	77.8485	307.909	76.7562	425.727	76.6239	373.647	77.8782	288.636
														78.7502	363.676	78.0168	253.441	77.9626	300.727	76.8733	346.545	76.6731	345.265	77.9576	313.576
														78.7946	397.618	78.0234	367.412	77.9681	18057.8	76.8976	357.303	76.6745	305.147	77.9674	142.212
														78.9189	305.853	78.0711	288.471	77.969	3.0303	76.943	364.182	76.7864	323.206	77.9683	14699.5
														78.9382	1607.85	78.2078	283.118	77.9728	425.758	76.9507	11981.3	76.7917	312.882	77.9729	1162.3
														78.939	57967.2	78.2219	274.118	78.0713	380.455	76.9677	55987.2	76.8153	386.824	77.9764	341.636
														78.94	12.6765	78.5065	289.971	78.0844	305.848	76.9687	427299	76.873	334.882	77.9815	467.091
														78.9566	152468	78.5785	246.765	78.1147	288.485	76.9697	4445.45	76.9496	448.412	78.1179	273.212
														78.9577	1.91267e+07	78.9382	563.206	78.1222	300.212	76.9857	640.333	76.9507	14551.7	78.2012	338.242
														78.9586	3380.44	78.939	45299	78.1239	388.848	76.9866	9153.45	76.9676	7461.24	78.3287	365.333
														78.9646	73.8235	78.9394	88.4412	78.1381	362.061	76.9873	441.788	76.9686	424153	78.3411	328.121
														78.9654	29761.1	78.9566	132861	78.4669	371.727	77.0363	267.424	76.9696	891.088	78.3796	317.848
														78.9662	25.3235	78.9577	1.5469e+07	78.5333	286.394	77.3484	397.636	76.9866	14655.8	78.3818	457.121
														78.9717	337.441	78.9587	3566.29	78.5353	380.364	77.5397	413.242	76.9874	8.35294	78.5356	338.97
														78.973	6194.35	78.9647	57.9412	78.6518	409.636	77.6144	322.121	76.9915	328.118	78.6804	329.97
														78.9755	1509.09	78.9656	16418.8	78.6668	291.091	77.723	409.455	77.1174	346.294	78.6936	321.061
														78.9763	56432.1	78.972	0.264706	78.9381	1910.3	77.7254	353.727	77.1775	312.618	78.7601	314.848
														79.0067	380.441	78.973	3939.56	78.939	53416.8	77.8427	390.788	77.3666	362.029	78.887	308.03
														79.0608	299.441	78.9755	1184.76	78.94	83	77.9682	21101.1	77.6627	388.618	78.9381	1076.18
														79.0913	442.088	78.9763	45911.8	78.9565	158205	77.9729	829.697	77.7004	412.794	78.939	46929.4
														79.1252	411.618	79.0276	237.088	78.9576	1.7152e+07	78.3318	462.424	77.9674	153.676	78.9538	107.758
														79.312	295.706	79.0291	291.176	78.9584	14563.9	78.3481	576.879	77.9682	23168.7	78.9557	7909.48
														79.3134	396.353	79.1411	423.794	78.9651	28245.6	78.4702	337.091	77.9728	1102.5	78.9566	53255.5
														79.482	430.147	79.1629	250.206	78.9727	4510.79	78.487	316.545	77.9833	326.735	78.9576	1.48262e+07
														79.7204	265.353	79.1931	213.294	78.9753	1366.79	78.6176	330.182	78.0178	338.588	78.9586	981.121
														79.747	372.147	79.2252	278.353	78.9763	52495.1	78.7565	345.273	78.0454	348.441	78.9652	22425.2
														79.7679	413.853	79.3	243.147	79.3318	407.636	78.8072	356.879	78.0894	331.029	78.9728	7914.39
														79.8067	382.412	79.4157	358.559	79.4443	404.697	78.887	855.758	78.1276	346.118	78.9754	2995.45
														79.8908	397.676	79.4412	329.147	79.4945	287.606	78.9381	1756.15	78.15	275.118	78.9763	46224.6
														79.956	1.24608e+06	79.4682	381.5	79.67	455.848	78.939	46121.9	78.2427	339.882	78.9772	23.3333
														79.9619	3784.26	79.5572	287.059	79.7693	384.424	78.9565	120987	78.3463	414.294	79.0199	285.939
														79.9653	1494.82	79.7078	328.971	79.8918	252.424	78.9576	1.55151e+07	78.3659	322.235	79.0348	290.848
														80.1706	447.059	79.7446	295.412	79.9559	1.00156e+06	78.9585	3965.45	78.3944	320.971	79.38	377.545
														80.508	361.265	79.7753	306.147	79.9618	3401.42	78.9652	24959.7	78.5306	397.882	79.6485	360.091
														80.55	306.441	79.843	352.765	80.0263	356.121	78.9728	5637.24	78.547	315.971	79.8393	294.152
														80.6479	424.529	79.956	805415	80.3332	377.03	78.9754	1677.3	78.5711	314.059	79.9133	380.818
														80.7402	375.912	79.9568	7.73529	80.3911	401.606	78.9763	44774.2	78.6749	448.647	79.9344	294.606
														80.9153	205.735	79.9619	4709.03	80.5745	581.97	79.0279	438.03	78.6881	256.912	79.9559	820444
														80.9553	1413.44	79.9654	762.676	80.8672	339.303	79.0469	402.333	78.7594	379.471	79.9571	375.394
														80.9611	3.55882	80.0208	369.676	80.9028	325.333	79.1819	356.788	78.808	311.206	79.9618	5651.52
														80.9619	111302	80.0292	326.971	80.9151	62.2121	79.2316	369.515	78.8921	323.382	79.9654	1394.15
														80.9638	11471.1	80.1082	284.765	80.9553	1776.42	79.3674	380.606	78.9382	1183.5	80.1297	380.333
														80.9733	10893.8	80.2147	292.471	80.9608	438.636	79.5082	512.182	78.939	44014.5	80.2332	351.909
														81.3631	315.824	80.2845	397.088	80.9618	99672.9	79.5787	338.455	78.9394	534.676	80.2845	341.061
														81.3805	293.059	80.3268	261.059	80.9621	1191.88	79.6388	332.061	78.9558	7583.76	80.4465	339.667
														81.4179	377.353	80.453	324.941	80.9636	9890.33	79.6638	385.182	78.9566	50296.4	80.56	371.061
														81.4568	347.088	80.4795	452.882	80.9733	309.03	79.6922	356.121	78.9576	1.54971e+07	80.5652	399.455
														81.51	312.206	80.5814	474.176	81.0159	525.879	79.7212	370.242	78.9586	2197.74	80.6534	324.03
														81.6066	322.941	80.739	334.882	81.2322	268.424	79.8772	365.818	78.9651	20936.8	80.7044	326.667
														81.9517	55925.2	80.8112	317.059	81.24	360.727	79.9547	381.455	78.9728	5914.71	80.9552	492.485
														81.9545	446.147	80.8682	437.382	81.3249	324.273	79.9559	922091	78.9753	380.353	80.9608	447
														81.9603	367.265	80.8775	341.324	81.3615	299.545	79.9618	2789.09	78.9762	46903.6	80.9618	84137.1
														82.0285	596.529	80.891	298.794	81.3796	336.485	79.9653	345.818	79.0301	288.294	80.9636	7042.97
														82.1759	336.059	80.9553	1277.76	81.4407	311.121	80.0529	318.242	79.047	304.912	80.9732	2010.36
														82.1992	391.647	80.9609	977.118	81.4444	404.97	80.1835	307.364	79.092	372.588	81.1875	325.485
														82.2595	323.824	80.9619	92870.8	81.5315	311	80.2659	295.697	79.3651	291.794	81.3578	322.758
														82.5274	300.382	80.9638	5474.21	81.82	374.758	80.599	338.091	79.5789	281.147	81.3964	338.545
														82.5828	384.353	80.9641	136.824	81.9517	46149.2	80.6738	369.424	79.6326	284.441	81.761	345.545
														82.6406	420.206	80.9733	1677.53	81.9855	349.152	80.6857	339.939	79.7357	302.529	81.9517	33037.6
														82.6686	416.088	81.066	349.265	82.0287	229.636	80.7216	425.424	79.7801	364.971	82.0629	290.879
														82.9337	415.735	81.3433	295.529	82.1889	294.636	80.9	385.879	79.8354	348.294	82.3511	336.061
														82.9528	307.294	81.5224	326.441	82.44	306.515	80.9154	421.576	79.8429	294.706	82.402	329.636
														83.0237	1679.85	81.5304	312.706	82.6117	431.03	80.9553	618.242	79.8841	419.147	82.4075	317.182
														83.049	706.941	81.5849	321.471	82.7636	334.758	80.9618	96979.2	79.955	13.0882	82.5325	297.273
														83.066	428.559	81.6157	310.294	82.824	402.273	80.9637	12300.3	79.9559	871178	82.972	386.667
														83.7026	319.382	81.7186	386.088	82.8828	301.727	80.9732	4673.64	79.9561	226.265	83.0489	244.909
														83.784	417.912	81.8687	299.206	82.9528	130.424	80.9969	409.303	79.9618	4387.74	83.1216	412.818
														83.8331	360.059	81.9402	350.794	83.0237	247.061	81.234	487.242	79.9653	979.882	83.4603	307.788
														83.9295	388.471	81.9517	32771.5	83.0491	2.63636	81.2658	328.788	80.0407	490.471	83.5126	422.97
														84.044	2294.94	81.9601	1091.82	83.0685	326.121	81.3952	336.424	80.0419	370.088	83.8412	342.576
														84.0807	358.235	82.0193	334.382	83.156	373.424	81.4529	414.818	80.216	364.559	83.8893	334.273
														84.0973	291.441	82.0376	268.147	83.2634	286.152	81.6031	389.667	80.307	386.176	84.0101	372.273
														84.1064	307.559	82.1469	311	83.4161	387.758	81.8519	441.242	80.412	393.794	84.031	360.424
														84.2802	503.382	82.2004	426.618	83.4518	384.333	81.9517	38597.1	80.5118	368.765	84.044	2225.3
														84.2951	431.794	82.2328	249.559	83.5265	315.545	81.9602	361.03	80.6025	351.853	84.0849	326.273
														84.3141	504.882	82.2749	390.618	83.7147	353.788	82.0124	377.03	80.7218	344.147	84.2539	350.727
														84.3291	371.618	82.394	276.382	83.7989	356.455	82.0284	6998.64	80.7975	364.706	84.2789	318.606
														84.3315	282.853	82.6852	281.647	83.8777	396.424	82.1789	479.97	80.906	279.118	84.2908	383.515
														84.8458	338.441	82.7533	256.647	84.044	2069.61	82.3246	382.879	80.9554	537.559	84.3182	323.636
														84.8792	387.324	82.9332	262.853	84.1393	364.818	82.4918	312.212	80.9618	95266.3	84.3198	369.667
														84.9374	2232.74	83.0239	362	84.2516	446.818	82.5734	386.606	80.9627	16.7059	84.3803	299.879
														84.9444	2.91176	83.0488	1214.62	84.2884	287.212	82.6087	356.606	80.9637	13800.5	84.3995	335.909
														84.9453	20943.2	83.5964	373.647	84.3015	406.485	82.6502	416.97	80.9732	3129.21	84.4525	408.212
														85.0281	2556.74	83.7177	283.529	84.3189	385.273	82.8463	358.545	81.1345	353.941	84.4625	319.758
														85.0355	2029.74	83.8024	292.912	84.3276	308.273	83.0235	979.697	81.2297	336.735	84.6022	301.333
														85.2852	285.647	83.8115	335.794	84.365	430.818	83.0489	433.515	81.3192	337.441	84.7492	362.091
														85.3982	409.265	83.968	380.265	84.4837	403.212	83.5008	318.485	81.5003	356.559	84.7614	306.939
														85.5167	453.294	84.044	1221.59	84.4975	288.121	83.5041	723.667	81.9517	38165	84.7925	309.212
														85.6798	407.735	84.2264	389.294	84.5218	407.667	83.505	57	81.9601	501.882	84.8206	382.303
														85.7178	392.588	84.3379	350.265	84.7087	355.303	83.6015	413.636	82.2734	274.294	84.9453	2535.12
														85.7822	311.882	84.4311	369.471	84.815	319.455	83.6334	315.212	82.4064	287.029	85.028	16744.6
														85.7841	322.441	84.4485	378.029	84.8457	352.727	83.6677	341.182	82.4091	381.471	85.0355	1385.64
														86	379.147	84.5845	263.676	84.9444	11.3939	83.8433	363.848	82.5247	358.382	85.0395	295.182
														86.0233	3383.65	84.6586	303.559	84.9453	18728.6	83.8769	350.212	82.9429	394.265	85.0704	422.061
														86.1612	450.735	84.8552	360.647	85.0237	389.818	83.9005	341	83.0182	316.118	85.1128	351.545
														86.498	394.235	84.9454	17499.6	85.028	2452.27	83.9858	357.758	83.0239	59.2353	85.2668	347
														86.5011	460.206	84.9894	345.471	85.1592	370.97	84.044	28663	83.0488	926.971	85.2929	321.879
														86.5045	288.294	85.0281	2178.68	85.2506	290.606	84.2168	354.818	83.0587	318.118	85.6652	295.364
														86.5621	390.235	85.0703	442.941	85.6873	309.152	84.2984	384.939	83.2234	324.5	85.8147	363.091
														86.7333	392.353	85.3627	368.176	85.7398	330.455	84.3777	360.061	83.3245	331	85.8377	338.727
														86.9408	2434.09	85.9751	348.824	85.8106	302.182	84.3891	346.152	83.5625	302.294	85.933	304.212
														87.0074	3551.41	86.0233	981.147	85.8177	379.879	84.3944	337.667	83.5966	368.559	86.0232	1248
														87.0213	396.824	86.242	331.676	86.0233	572.303	84.4414	505.788	83.7072	306.206	86.0315	486.182
														87.0437	2479.03	86.3526	354.853	86.4789	326.182	84.4507	311.212	83.8103	341.588	86.073	310.909
														87.0549	316.794	86.4532	321.853	86.6136	401.303	84.7438	415.152	83.8813	385.059	86.5754	397.273
														87.1182	339.382	86.8874	363.176	86.6169	359.242	84.9453	8509.33	83.9081	360.294	86.667	300.152
														87.2637	410.765	86.905	382.324	86.9408	339.03	84.9859	903	84.0441	4030.5	86.7853	315.788
														87.3965	444.529	86.9408	2132.26	87.0073	2163.61	85.0281	2700.64	84.3395	290.206	87.0024	383.758
														87.5117	284.912	87.0074	2903.97	87.0437	5757.27	85.0356	410.545	84.4755	311.912	87.0073	16350.8
														87.7494	346.647	87.0228	400.118	87.1193	287.061	85.1227	372.182	84.6235	299.441	87.0437	3643.03
														87.8608	354.235	87.0438	5867.65	87.1561	295.364	85.4581	346	84.7288	325.971	87.0551	425.727
														87.9391	438.382	87.055	292.882	87.2877	400.939	85.5325	343.576	84.9453	4607.62	87.2275	349.515
														88.0171	15694	87.4085	302.294	87.7383	525.485	85.5633	399.848	85.0281	7579.03	87.2437	362.727
														88.0172	76.5588	87.4517	364.529	87.9097	317.394	85.6051	357.848	85.0355	485.118	87.3972	372.212
														88.038	72568.5	87.6249	393.618	87.9668	443.515	85.828	367.152	85.0411	309.618	87.7405	338.394
														88.039	8.36936e+06	87.6364	265.5	87.9979	270.576	86.0232	3734.06	85.2854	305.676	87.9963	335.939
														88.04	2303.06	87.8496	362.324	88.0161	225	86.138	377.636	85.3014	265.5	88.017	5894.58
														88.0575	297.882	87.9231	299.353	88.0171	16234	86.2028	511.667	85.3025	430.412	88.0174	265.152
														88.0599	197.618	87.9557	239.147	88.0379	64352.9	86.2957	373.303	85.3869	386.382	88.0379	50614.8
														88.0609	16655.5	88.016	109.029	88.0389	8.60214e+06	86.7476	387.909	85.456	375.735	88.0389	5.42833e+06
														88.0611	55.2059	88.0171	13436.5	88.0396	12365.7	86.7486	494.606	85.5323	305.912	88.0396	12697.4
														88.1187	356.118	88.0174	188.853	88.0599	550.939	86.8318	392.848	85.5565	312.588	88.0608	6117.24
														88.1613	434.029	88.038	64466.8	88.0609	19072.9	86.8458	404.848	85.5924	348.382	88.1364	378.606
														88.3281	336.294	88.039	7.84835e+06	88.0613	144.545	86.8834	365.333	85.7875	409.206	88.2602	281.121
														89.0082	464.765	88.0398	7701.71	88.1993	319.485	86.9406	339.03	85.8002	341.529	88.2783	381.242
														89.023	482.912	88.0575	586.147	88.2219	412.939	87.0073	3239.21	85.8366	374.294	88.2911	308.818
														89.0361	12696.9	88.061	15320.2	88.2235	446.333	87.0437	3689.94	85.8562	354.882	88.3992	319.667
														89.0413	8621.85	88.1032	405.794	88.5452	302.273	87.1912	412.788	85.8658	336.353	88.594	364.545
														89.0424	924625	88.1737	333.676	88.5666	345.879	87.4286	408.455	85.9683	304.735	88.9312	46.2121
														89.0427	10915.3	88.2662	271.294	88.8758	336.364	87.6	400.606	85.9778	350.765	88.9831	481.455
														89.2172	290.588	88.5235	365.882	88.9773	404.697	87.6414	338.576	86.0232	2477.56	89.0049	394.788
														89.303	314.265	88.8192	419.618	89.036	14829.7	88.016	321.364	86.0493	324.235	89.0229	956.939
														89.3296	322.324	88.8453	372.853	89.0413	6892.55	88.017	9289.82	86.1796	386.059	89.036	6663.88
														89.4154	398.412	89.0002	341.794	89.0423	977767	88.0174	109.242	86.6344	329.118	89.0413	4184.52
														89.4256	318.706	89.023	717.824	89.0426	13735.3	88.0379	65626.9	86.6974	288.265	89.0423	394603
														89.5492	363.529	89.0361	11203.4	89.0452	489.545	88.0389	6.43668e+06	86.8764	468.912	89.0451	389.667
														89.554	722.765	89.0384	323.265	89.0848	318.242	88.0392	91064.8	86.8922	355.147	89.0983	333.848
														89.5773	456.647	89.0413	9095.56	89.0998	404.818	88.0403	255.515	87.0073	6548.76	89.3956	351.697
														89.6248	396.324	89.0424	894974	89.3202	470.909	88.0598	8.66667	87.0437	3627.15	89.4239	345.909
														89.8546	302.794	89.0434	40.4706	89.5283	313.212	88.0608	8315.39	87.0536	438.382	89.464	298.03
														90.0379	404.412	89.3038	292.529	89.5739	320.606	88.1008	433.364	87.4627	331.441	89.5174	357.606
														90.0435	19654.6	89.5798	394.324	89.8548	369.667	88.1373	341.636	87.6262	346.882	89.864	318.788
														90.0446	325.235	89.6846	329.647	89.8618	380.909	88.1438	312.939	87.8833	360.941	89.9297	345.394
														90.0457	377861	89.71	260.382	90.0056	443	88.2897	382.364	88.017	2538.21	90.0082	368.909
														90.0467	13.3824	89.8304	327.441	90.0317	358.788	88.3145	423.939	88.0379	51555.6	90.0433	7205.79
														90.0796	455.941	90.0425	20.1765	90.0425	68.0303	88.3588	398.97	88.0389	5.46429e+06	90.0446	131.273
														90.1025	413	90.0434	18045.1	90.0434	26162.2	88.4128	382.333	88.0394	32182.4	90.0457	134578
														90.2284	438.324	90.0457	361887	90.0445	551.879	88.4615	408.879	88.0404	17.4706	90.0467	0.848485
														90.2402	305.971	90.0467	18.9118	90.0457	387551	88.6328	362.485	88.0609	5063.97	90.5821	328.636
														90.2467	457.5	90.4924	384.529	90.0777	273.758	88.9492	350.97	88.1215	323.471	90.6621	323.818
														90.3435	367.735	90.6419	274.059	90.102	376.879	89.0187	332.909	88.2352	351	90.741	423.152
														90.4403	402.853	90.7001	366.5	90.2355	446.485	89.0226	409.182	88.344	330.029	90.7483	1423.3
														90.7044	376.559	90.7315	520.294	90.2987	317.848	89.036	5495.27	88.478	338.941	90.8737	349.03
														90.7482	537.206	90.7482	356.529	90.3068	323.788	89.0413	4775.45	88.6365	393.912	90.8811	323.545
														90.9324	142.912	90.789	294.824	90.5035	460	89.0423	429265	88.6446	328.971	90.918	285.394
														90.9663	332.5	90.8221	264.882	90.5272	815.333	89.266	348.424	88.8024	322.529	90.9322	95.1212
														90.9702	158.059	90.8514	263.265	90.5969	322.273	89.3658	450.848	88.991	348.676	90.9699	28978.6
														91.0209	3387.94	90.9116	344.647	90.9097	405.394	89.4155	453.879	89.0232	673.206	91.0207	3750.97
														91.0491	12250.6	90.9694	77.8235	90.9323	18.3939	89.4727	369.758	89.0322	351.265	91.1031	342.697
														91.0709	424.412	90.9706	111.559	90.9699	6895.12	89.5012	413.273	89.035	7.26471	91.4958	380.455
														91.0745	334.529	91.0042	367.088	90.9708	19.3939	89.5103	520.061	89.036	4922.79	92.128	340.788
														91.3509	314.559	91.0198	32.4412	91.0205	2234.21	89.5424	364.727	89.0413	4233.76	92.2657	353.182
														91.4233	424	91.0208	8046.76	91.049	16946.8	89.7413	352.152	89.0423	403093	92.4785	327.727
														91.4459	354.382	91.0491	15133.5	91.0799	327.091	89.9503	359.364	89.055	336.765	92.6421	334.515
														91.4492	433.647	91.1059	368.676	91.3844	331.424	90.0083	398.364	89.1206	364.294	92.8349	1650
														91.6236	338.471	91.2116	277.559	91.3963	444.636	90.0433	13029.4	89.3455	365.324	92.9232	448.242
														91.6444	335.559	91.3839	273.971	91.5014	386.606	90.0446	651.727	89.4303	309.765	92.9512	357.879
														91.6527	423.588	91.4684	286.912	91.5622	417.606	90.0457	137442	89.708	468.265	92.9943	907.606
														92.1186	300.059	91.6384	356.618	91.7933	376.061	90.1564	364.727	89.7643	427.559	92.9999	390.788
														92.1306	296.059	91.6586	292.059	91.887	354.242	90.3054	372.333	89.8382	412.824	93.0162	328.879
														92.4148	481.971	91.7114	254.529	91.9831	297.455	90.3766	361.364	89.863	373.588	93.0331	1794.52
														92.7457	324.206	92.5518	359.5	92.0275	369.939	90.6169	390.091	89.8869	379.618	93.2594	337.909
														92.7921	340.412	92.6205	388.118	92.5783	408.848	90.6936	387.394	89.9175	314.765	93.2716	348.606
														92.8125	384.941	92.7348	344.412	92.6452	478.97	90.7483	1645.45	90.0433	5536.91	93.3178	363.667
														92.835	1958.88	92.8187	378.118	92.835	552.364	90.7802	380.03	90.0446	119.618	93.742	338.333
														92.9943	881.118	92.8387	422.941	92.9944	1147.79	90.9689	10.4848	90.0457	136748	93.8691	9.24242
														93.008	153.618	92.8602	344.412	92.9999	1319.39	90.9699	11560.9	90.1606	432.765	93.87	1565.21
														93.0325	18.2941	92.8816	356.794	93.008	401.545	91.0198	18.6364	90.247	363.176	93.8719	303.182
														93.0334	5437.91	92.9943	1991.82	93.0331	3801.58	91.0207	3137.15	90.3318	353.794	93.9431	388.576
														93.0535	517.559	93.0001	307	93.0801	392.485	91.0491	756.212	90.3855	365.588	93.9716	847.303
														93.1727	378.559	93.0165	317.912	93.176	298.909	91.1315	357.606	90.502	314.176	94.1962	338.909
														93.22	409.176	93.0324	19.7059	93.3706	394.667	91.3941	377.636	90.5302	377.235	94.2287	347.455
														93.2356	381.147	93.0334	3891.53	93.4248	407.061	91.4841	370.818	90.5347	423.235	94.3783	534.152
														93.4479	441.471	93.1301	354.118	93.5271	324.424	91.496	476.545	90.6048	335.794	94.4227	391
														93.7055	426.441	93.3434	384.294	93.9715	1250.12	91.6541	350.242	90.7483	458.824	94.5917	370.364
														93.7145	384.324	93.4051	313.118	94.0252	471.03	91.7593	350.636	90.7628	369.441	94.652	364.758
														93.7984	432.824	93.4319	382.794	94.0395	325.697	91.9601	381.818	90.7696	292.412	94.6745	422.303
														93.9134	376.971	93.4715	265.353	94.2826	451.152	92.3878	371.303	90.9699	20444.6	94.9781	24284.5
														93.9375	303	93.5339	282.853	94.4874	389.515	92.8126	352.273	91.0197	5.11765	94.9792	3.22067e+06
														93.9716	1475.59	93.7094	241	94.5732	414.091	92.835	1846.82	91.0206	3899.59	94.9798	13072.2
														94.0284	472.647	93.8657	265.971	94.5885	271.424	92.9338	372.212	91.0466	327.265	94.9907	22.4848
														94.0488	289.559	93.889	370.647	94.8398	346.758	92.9944	953.03	91.2521	377.206	94.9916	2255.03
														94.1692	318.559	93.9716	850.765	94.9549	922.727	92.9998	166.697	91.3198	352.235	94.9936	324.788
														94.1914	345.029	94.0288	304.382	94.9577	450.606	93.008	318.273	91.3422	332.529	95.0041	691.848
														94.2037	486.676	94.0366	293.941	94.9781	27875.9	93.0331	1768.55	91.3788	325.353	95.0126	314.03
														94.2455	493.441	94.2553	338.618	94.9792	3.10096e+06	93.0341	16.8485	91.5813	269.265	95.1981	384.455
														94.2796	472	94.5901	267.941	94.9803	1033.94	93.064	389.818	91.6266	306.529	95.2394	328.182
														94.3133	341.235	94.6658	368.588	94.9907	130.606	93.1409	397.212	91.6744	311.529	95.3777	313.939
														94.3436	390.206	94.9542	603.294	94.9918	1880.45	93.2588	414.152	91.6951	330.735	95.6136	329.636
														94.568	321.912	94.9554	270.206	94.9932	568.788	93.286	373.818	91.7968	349	95.7798	325.576
														94.9544	120.912	94.9781	20618.7	95.004	875.667	93.2874	377.545	92.1569	311.412	95.8343	389.03
														94.9781	20515.3	94.9793	3.17316e+06	95.0051	7.18182	93.2928	368.364	92.2903	304.029	95.951	343.576
														94.9793	3.08846e+06	94.9799	17290.2	95.2027	278.909	93.2958	415.273	92.3637	343.353	95.9594	1332.91
														94.9804	449.853	94.9906	1.02941	95.3276	446.212	93.4226	382.606	92.439	322.588	95.9604	911002
														94.9907	64.2647	94.9921	5467.47	95.4255	343.636	93.7599	422.424	92.5171	349.824	95.9626	354.97
														94.9923	3909.65	95.0038	1183.53	95.4887	302.03	93.8234	390.697	92.6182	351.029	95.9775	454.303
														95.0305	411.618	95.0492	417.412	95.6061	342.091	93.9715	582.091	92.7016	354	95.9787	11540.7
														95.0729	334.324	95.1046	327.441	95.9592	1997.06	94.0282	430.061	92.835	3009.03	95.9798	8.54546
														95.6017	252.471	95.4269	275.882	95.9604	1.06202e+06	94.6258	389.606	92.9943	1950.12	95.9833	558.394
														95.6029	422.118	95.4469	275.882	95.9608	9295.55	94.6793	477.758	92.9998	341.412	96.0076	979.394
														95.8342	391.118	95.5373	389.706	95.9786	9868.12	94.7082	430.545	93.0164	344.294	96.0849	324.485
														95.9509	696.294	95.5577	331.765	96.0078	3360.33	94.8057	344.152	93.0329	890.235	96.4172	373.727
														95.9593	3451.5	95.5637	375.176	96.0442	322.121	94.8408	380.667	93.399	325.294	96.4357	447.576
														95.9604	1.17956e+06	95.7363	931.971	96.08	352.485	94.8841	359.636	93.4315	295.588	96.5099	327.121
														95.9615	83.5882	95.951	1174.76	96.2291	347.364	94.9532	363.879	93.8108	375.235	96.7311	345.758
														95.9792	9941.15	95.9593	2015.65	96.5889	383.485	94.9685	355.939	93.87	1560.56	96.7608	362.606
														96.0078	2800.97	95.9604	948412	96.8223	339.758	94.9781	26722.6	93.8878	317.853	96.8028	379.758
														96.1109	407.559	95.9615	120.676	96.879	437	94.9792	3.11405e+06	93.9715	1632.97	96.8875	318.727
														96.1151	415.029	95.9791	13073.3	96.9428	4882.09	94.9796	25184.4	94.103	307.941	96.9118	370.697
														96.3791	397.5	96.0078	3274.26	96.9587	31602.9	94.9806	64.5152	94.4083	338.118	96.9428	5497.85
														96.3903	331.176	96.0655	369.412	96.9669	52284	94.9907	146.727	94.4529	360.088	96.9577	3.18182
														96.4186	444.618	96.3107	386.118	96.9682	6.22765e+06	94.9918	2101.88	94.4947	324.118	96.9587	45174.9
														96.5424	434.471	96.4935	391.765	96.9695	1895.52	95.0236	434.515	94.4965	312.265	96.967	81154.6
														96.6996	383.529	96.8341	380.265	96.975	397.909	95.089	495.606	94.5235	328.147	96.9682	5.41233e+06
														96.9428	6862	96.9044	347.294	96.976	116027	95.5219	387.121	94.6467	403.324	96.9692	4952.67
														96.9432	85.3235	96.9429	5525.06	96.9763	1723.24	95.5647	377.97	94.6535	345.5	96.976	116055
														96.9588	10370.8	96.9588	35115.3	96.9834	11582.9	95.7362	1337.48	94.9548	312.676	96.9834	13775.7
														96.9671	80604.3	96.9671	56646.9	96.9917	67605.5	95.7817	362.03	94.9781	21550.1	96.9917	38341.9
														96.9683	6.6504e+06	96.9683	5.57024e+06	96.9936	5374.73	95.7957	332.121	94.9792	3.18628e+06	96.9932	7118.73
														96.969	24254.5	96.9695	2866.65	97.2222	465.242	95.8364	343.121	94.98	4181.26	96.9944	2.21212
														96.97	182.559	96.9751	836.853	97.2987	425.667	95.9507	616.727	94.9912	967.471	97.0282	294.424
														96.9751	322.529	96.9761	124687	97.3045	400.273	95.9594	1777.73	94.9929	1295.41	97.0393	435.879
														96.9761	114175	96.9772	11.5588	97.4289	734.303	95.9604	944208	94.9941	17.4412	97.0642	314.909
														96.9835	14771.6	96.9835	14669.6	97.5508	389.485	95.9787	10724.1	95.0034	322.118	97.1123	338.606
														96.9917	65205.4	96.9918	58673.6	97.7009	467.303	96.0077	2145.61	95.2899	327	97.2239	391.788
														96.9937	8502.35	96.9937	3821.68	97.7116	329.182	96.2672	392.364	95.4067	364.647	97.277	375.455
														96.9942	16.3529	97.3689	385.382	97.7584	385.394	96.3842	400.03	95.5117	368.265	97.2945	426.758
														97.0283	332	97.429	329.147	97.7935	276.667	96.9429	4872.18	95.5172	308.5	97.4569	318.697
														97.0645	507.882	97.4327	357.265	97.8657	391.636	96.9577	32.303	95.5715	381.324	97.4636	313.697
														97.1987	418.588	97.479	267.324	97.8914	275.909	96.9587	44177.5	95.679	316.5	97.4896	355.182
														97.3993	356.265	97.5308	266.647	97.9339	343.121	96.967	82871.9	95.7363	284.147	97.5195	398.909
														97.495	494.294	97.5807	266.706	97.9532	31528.4	96.9682	5.59078e+06	95.793	417.824	97.5499	23.697
														97.5032	412.971	97.6289	286.118	97.9646	686.576	96.9692	2959.21	95.8441	315.765	97.5509	6118.85
														97.5898	334.147	97.783	372.5	97.9724	997.273	96.975	105.667	95.9079	358	97.5523	1202.67
														97.7469	466.824	97.8638	421.324	98.0056	29477.2	96.976	123780	95.9131	314.5	97.5755	341.606
														97.7497	301.618	97.8677	310.5	98.0233	1338.45	96.9834	15786.4	95.9149	335	97.5802	379.364
														97.7871	411.559	97.8847	310.971	98.2715	429.485	96.9917	40047.2	95.9594	854.029	97.602	351.667
														97.8105	400.971	97.9302	211.794	98.3311	342.152	96.9936	6311.45	95.9604	953015	97.8314	435.242
														97.8683	490.971	97.9523	14.9706	98.5671	321.121	97.0123	382.576	95.9786	7464.03	97.9141	375.364
														97.93	2254.41	97.9533	32096.6	98.6523	315.818	97.0281	252.303	95.9833	74.0294	97.9298	517.515
														97.9533	31208.4	97.9648	1529.5	98.7446	414.303	97.0393	604.03	96.0076	1780.35	97.9316	311.788
														97.9649	816.912	97.9724	272.882	98.8715	304.939	97.1312	388.242	96.0687	411.971	97.9532	5050.18
														97.9725	1238.47	98.0056	25164.4	98.9125	452.909	97.2563	351.515	96.5313	475.088	97.9647	632.333
														98.0056	45010.7	98.0236	2074.76	98.9567	356.848	97.2871	361.788	96.5443	341.324	97.9724	418.394
														98.0184	285.647	98.0532	328	98.9725	40351.9	97.5326	798.152	96.5783	347.794	97.9978	732.485
														98.0237	1093.82	98.1518	354.088	98.9839	545.758	97.5507	2974.94	96.75	314.118	98.0056	30658
														98.2782	320.118	98.1538	394.353	98.9876	515.727	97.6277	356.667	96.7552	334.735	98.0095	413.273
														98.4899	290.206	98.2741	375	99.0436	2190.58	97.6945	392.576	96.7836	327.353	98.0233	1231.97
														98.7633	303.765	98.2933	397.647	99.0549	1511.45	97.7771	366.667	96.9428	4102.35	98.5735	363.879
														98.8341	404.441	98.6549	384.559	99.1669	357.909	97.9143	462.97	96.9577	0.794118	98.8237	323.485
														98.9379	1369.82	98.9725	37187.8	99.468	399.03	97.9204	419.848	96.9587	52813.1	98.8657	383.939
														98.9725	44962.8	98.977	276.118	99.5684	372.364	97.9301	59.0303	96.959	1286.85	98.9158	349.515
														99.0439	2379.06	99.0439	2072.44	99.8215	301.061	97.9362	345.455	96.967	86029.6	98.9725	32191.5
														99.055	1028.35	99.0552	596.618	99.8991	476.121	97.9532	11349.8	96.9682	5.54007e+06	99.0075	232.152
														99.0801	349.647	99.4069	277.882	99.9235	42.9697	97.9647	411.606	96.9686	74844.6	99.0438	1798.45
														99.1004	381.059	99.4459	369.559	99.9253	12.5758	97.9742	381.03	96.9698	903.971	99.0549	1591.06
														99.1945	344.412	99.484	330.029	99.9325	356.636	98.0046	855.303	96.976	116354	99.0575	311.485
														99.2044	310.588	99.4883	381.882	99.9487	3271.36	98.0056	27228.3	96.9834	15611.2	99.0987	304.394
														99.5264	447.853	99.5052	248	99.9792	422.03	98.0234	2334.97	96.9896	475.206	99.2486	304.939
														99.745	444	99.5285	918.765	100.061	480.515	98.0676	333.303	96.9907	1.76471	99.5107	383.212
														99.87	378.588	99.7901	286.529	100.075	3975.91	98.3794	425.788	96.9917	42275.9	99.6233	298.091
														99.9247	32473.5	99.9235	12.8235	100.146	316.242	98.4231	346.848	96.9938	4854.91	99.7413	339.545
														99.9258	4.73529	99.9251	1851.88	100.475	310.485	98.6321	365.212	96.9948	28.1176	99.8267	370.97
														99.9487	7154.71	99.9487	3093.88	100.731	312.788	98.817	353.515	97.0376	634.647	99.9233	5.36364
														100.057	390	100.076	954	100.925	544.152	98.9378	402.424	97.1504	373.412	99.9256	83.2424
														100.075	3643.65	100.25	273.147	100.931	21.4545	98.9714	0.575758	97.169	410.059	99.9324	321.364
														100.116	394.706	100.462	365	100.932	70747.8	98.9725	34598	97.2137	354.059	99.9486	980.606
														100.136	386.382	100.537	380.118	100.933	1493.82	99.0019	360.909	97.2749	375	99.9903	401.788
														100.178	401.441	100.65	268.794	101.023	2300	99.0437	1254.15	97.3612	353.735	100.039	412.576
														100.189	414.765	100.77	233.618	101.059	5701.55	99.0549	9915.55	97.5442	394.735	100.075	5604.73
														100.525	395.353	100.771	336.176	101.06	49.0606	99.0978	396.152	97.5506	5411.21	100.349	360.424
														100.621	466.441	100.922	396.971	101.158	438.636	99.3166	362.364	97.5518	2750.09	100.452	370.242
														100.785	626.971	100.925	603.029	101.932	1350.24	99.3361	425.515	97.5528	44.4412	100.621	1114.76
														100.881	505.824	100.931	11.5	102.054	10385.2	99.4194	453.424	97.5959	496.765	100.887	354.576
														100.925	2427.56	100.932	124251	102.055	1.14157e+06	99.6094	408.182	97.6235	359.118	100.925	339.697
														100.925	29.4118	100.934	20.9118	102.055	1194.91	99.6879	333.242	97.6829	331.441	100.932	27156.8
														100.931	140.794	100.964	260.441	102.442	407.758	99.9214	221.061	97.699	472.441	100.933	1.60606
														100.932	177304	101.023	992.882	102.526	418.758	99.9225	450.545	97.7386	358.353	100.999	365.121
														100.933	2923.26	101.059	30.3235	102.703	290.758	99.9251	167.273	97.7618	395.059	101.023	1788.82
														101.023	1147.5	101.06	5071.82	102.725	453.03	99.9486	751.515	97.765	388.676	101.059	14090.7
														101.059	16.1176	101.245	246.324	103.058	229301	100.075	6924.06	97.7808	356.353	101.061	4.9697
														101.06	4748.18	101.259	316.529	103.318	325.667	100.131	339.667	97.7845	345.441	101.087	363.242
														101.091	452.206	101.498	272.971	103.322	360.879	100.259	440.879	97.8425	305.471	101.214	463.545
														101.185	377.971	101.506	300.029	103.706	596.909	100.292	415.303	97.8535	314.912	101.459	341.515
														101.553	429.529	101.601	487.176	103.842	296.061	100.4	342.788	97.8739	313.735	101.615	312.424
														101.923	419.441	101.933	3679.12	103.923	393.788	100.453	443.212	97.9261	302.353	101.66	475.485
														101.932	5535.62	101.947	323.088	104.061	63566.5	100.469	319.273	97.9298	404.912	101.691	347.545
														101.943	392.794	101.975	384.265	104.085	291.424	100.621	325.485	97.9322	331.853	101.795	345.364
														101.955	354.294	102.054	5583.15	104.09	414.879	100.663	341.576	97.9532	6106	102.027	390.697
														102.053	10741	102.055	1.02452e+06	104.536	390.818	100.925	551.485	97.9631	397.559	102.053	8351.97
														102.055	1.58773e+06	102.056	19.4412	104.837	350.97	100.926	1.60606	97.9646	386.265	102.055	937713
														102.055	1904.35	102.115	307.647	105.018	433.394	100.931	29.5152	97.9724	660.647	102.055	1011.82
														102.135	85.0294	102.125	306.441	105.065	3016.58	100.932	77375.2	98.0056	30246.7	102.424	345.758
														102.136	664.471	102.506	429.706	105.084	2868.03	100.933	2877.58	98.0233	2134.79	102.658	415.364
														102.379	300.147	102.998	319.471	105.084	204.03	100.934	0.787879	98.2208	380.206	102.807	295.727
														102.468	426.676	103.039	298.118	105.339	341.03	101.023	2000.24	98.3234	392.824	103.002	862.212
														102.672	422.059	103.052	439.559	105.365	403.182	101.058	54.8485	98.8227	341.853	103.039	8527.39
														102.936	396.529	103.057	1026.74	105.388	447	101.059	5665.18	98.9382	377.824	103.058	151616
														103.052	439.588	103.058	200290	105.404	498	101.061	9.21212	98.9725	33975.3	103.08	300.576
														103.057	1533	103.132	355.971	105.479	345.545	101.071	64525.9	99.0438	751.706	103.149	384.909
														103.058	319808	103.6	313.412	105.607	341.061	101.072	2.81818	99.055	1672.68	103.629	424.545
														103.212	360.794	103.602	369.647	106.04	359.909	101.434	354.879	99.1085	371.971	103.965	401.879
														103.482	325.5	103.609	252.676	106.069	319.636	101.442	376	99.1254	321.382	104.061	28163.2
														103.609	369.412	103.649	326.735	106.1	358.879	101.72	371.364	99.4009	392.147	104.081	402.879
														103.9	445.794	103.958	320.029	106.197	301.97	101.825	360.091	99.5142	304.941	104.196	343.061
														104.017	519.382	103.997	370.735	106.426	292.152	101.913	347.364	99.6002	378.618	104.274	464.273
														104.061	87591.9	104.059	804.706	106.474	434.545	101.932	1266.7	99.8661	463.029	104.291	304.939
														104.346	427.265	104.061	53354.3	106.482	383.848	101.997	388.576	99.9234	7.52941	104.297	332.303
														104.429	424.735	104.132	353.794	106.539	424.515	102.016	394.727	99.9254	54.7941	104.574	407.97
														104.652	327.794	104.161	427.206	106.98	43760.5	102.028	473.091	99.9488	672.529	104.595	2504.64
														104.709	406.735	104.424	291.765	106.981	896.97	102.053	17672.6	100.003	552.5	104.597	485.03
														104.751	347.588	104.595	287.588	106.989	414.545	102.055	1.58524e+06	100.075	3138.29	104.635	326.121
														104.762	340.588	104.684	263.147	106.993	447.03	102.056	1.78788	100.203	396.206	104.995	347.273
														104.984	341.824	104.802	381.147	107.049	745.152	102.116	343.576	100.42	331	105.065	1608.97
														105.065	6409.32	104.807	286.824	107.327	429.606	102.222	321.545	100.493	323.706	105.084	3562.82
														105.077	305.265	104.886	331.971	107.393	376.515	102.652	393.455	100.621	331.735	105.139	375.818
														105.084	3609.09	104.956	257.235	107.493	270.273	102.849	388.576	100.638	369.706	105.16	323.879
														105.27	333.294	105.065	5813.97	107.64	471.152	102.962	323.394	100.887	351.529	105.351	360.061
														105.416	404.588	105.084	4635.29	107.692	344.152	102.986	445.091	100.924	216.559	105.404	355.242
														105.537	400.059	105.098	369.765	107.957	429.515	103.052	1178.03	100.932	33518.2	105.44	384.364
														105.64	308.676	105.227	288.412	107.96	353.606	103.058	227979	100.984	489.412	105.484	367
														105.793	379.676	105.484	258.794	107.999	306.455	103.615	389.515	101.023	1772.44	106.065	780.333
														105.823	503.294	105.486	301.618	108.01	488.788	103.656	442.606	101.059	6339.59	106.125	312.273
														105.936	0.264706	105.652	417.412	108.011	40000	103.685	619.242	101.163	436.471	106.323	360.394
														106.04	621.265	105.713	296.706	108.012	482.576	103.686	144.152	101.395	384.971	106.911	362
														106.065	563.5	105.936	6.52941	108.021	433.303	103.782	395.727	101.515	323.559	106.98	31850.8
														106.837	442.941	105.943	324.588	108.026	314.455	103.878	486.091	101.687	417.206	106.991	343.576
														106.894	428.588	106.037	326.588	108.181	298.303	103.953	433.97	101.752	416.647	107.049	944.364
														106.941	378.353	106.04	431.559	108.334	393.909	103.993	356.273	101.933	330.941	107.051	348.121
														106.98	57453.6	106.083	309.765	108.358	311.091	104.059	1091.06	101.955	505.118	107.123	356.576
														107.049	455.206	106.148	289.353	108.447	373.515	104.061	51821.6	101.988	335.618	107.14	345.333
														107.192	333.794	106.585	372.059	108.62	333.788	104.069	418.303	102.053	9486.38	107.26	344
														107.51	548.912	106.6	399.765	108.627	363.212	104.078	391.818	102.055	1.04735e+06	107.278	377.182
														107.512	404.382	106.829	361.882	109.039	1367.39	104.238	363.788	102.055	659.647	107.323	341.273
														107.569	340.029	106.959	369.382	109.195	413.848	104.595	508.152	102.148	340.382	107.581	1754.36
														107.6	388.912	106.98	36357.5	109.504	315.697	105.065	896.121	102.494	318.765	107.766	402.091
														107.681	343.794	107.049	590.147	109.854	373.303	105.084	2710.03	102.571	335.147	107.768	463.03
														107.73	414.471	107.519	377.412	109.933	26734.8	105.085	9	102.709	334.294	108.011	38447.4
														107.934	8.67647	107.572	367.735	109.934	4.66667	105.174	639.788	102.939	333.088	108.012	318.848
														107.995	451.147	107.575	394.618	109.976	993.424	105.395	482.667	103.002	472.559	108.048	332.788
														108.011	39380.8	107.586	401.265	110.027	374.788	105.438	310.576	103.039	680.765	108.337	324.333
														108.012	862.824	107.673	354.118	110.071	330.182	105.578	359.121	103.058	169778	108.358	335.242
														108.323	452.353	107.959	333.471	110.217	408.576	105.736	340.545	103.066	335.971	108.368	474.273
														108.606	470.853	108.011	33949.3	110.248	419.061	105.827	360.333	103.364	371.735	108.753	330.03
														108.673	346.059	108.012	43.6765	110.368	326.394	105.849	370.788	103.576	373.441	108.939	1250.39
														108.755	376.235	108.02	412.382	110.897	445.152	105.913	366.515	103.588	337.676	108.995	349.606
														108.995	311.647	108.253	499.235	110.907	353.364	106.015	383.606	103.602	344.029	109.039	436.727
														109.065	439.588	108.298	266.559	110.933	435.424	106.607	364.636	103.743	478.382	109.064	317.424
														109.116	352.294	108.377	400.5	110.967	479.636	106.744	448.091	103.77	367.324	109.463	358.091
														109.172	395.5	108.417	326.471	110.994	436.97	106.904	379.485	103.8	296.941	109.533	358.091
														109.459	329.5	108.475	308.735	110.996	436.394	106.98	43348.5	103.88	340.912	109.573	401.182
														109.489	300.912	108.879	290.147	111.008	21.6061	107.049	727.939	104.059	665.294	109.867	452.848
														109.76	412	108.943	349.765	111.017	631.576	107.248	354.697	104.061	42708.1	109.933	31746
														109.907	447.029	109.039	1152	111.019	17190.1	107.398	334.576	104.399	396.206	109.934	5.33333
														109.93	347.059	109.156	295.029	111.044	2135.7	108.01	25.5152	104.409	348.735	109.976	3584.15
														109.932	15.5588	109.203	396.647	111.08	314.091	108.011	28349.2	104.595	2364.15	110.023	794.212
														109.933	18427.8	109.34	353.765	111.186	352.939	108.012	5.33333	104.597	361.206	110.035	334.182
														109.976	2758.18	109.345	357	111.199	355.879	108.02	328.758	104.845	388.118	110.067	391.061
														110.023	142.735	109.814	396.529	111.221	427.758	108.443	365.303	104.994	363.471	110.071	297.697
														110.06	408	109.87	288.265	111.234	347.939	108.632	371.667	105.065	391.794	110.271	350.576
														110.207	440.588	109.932	7.41176	111.397	383.606	108.635	380.273	105.084	2631.53	110.366	292.939
														110.314	400.088	109.933	22593.3	111.476	337.091	108.714	684.455	105.182	404.882	110.381	343.879
														111.007	947.794	109.958	479.029	111.513	386.788	108.715	17.9091	105.263	397.559	110.495	310.909
														111.017	316.5	109.976	3022.38	111.53	456.061	108.718	393.606	105.982	380.235	110.537	329.818
														111.019	12709.6	110.021	473.029	111.641	383.879	108.916	424.121	106.04	310.559	110.788	389.394
														111.02	25.9706	110.099	540.294	111.646	429.091	108.995	253.364	106.047	313.441	110.975	71.6667
														111.044	1207.76	110.144	351.412	111.866	501.394	109.038	405.727	106.067	309.5	111.007	193
														111.272	407.176	110.307	445.176	112.038	4383.45	109.039	94569.2	106.245	491.735	111.017	955.364
														111.707	452.147	110.39	270.735	112.039	577584	109.041	8.9697	106.545	316.706	111.019	41198.8
														111.916	345.765	110.753	430.912	112.04	1969.76	109.065	351.939	106.753	380.765	111.019	1006.85
														111.927	335.941	110.809	344.235	112.05	41261.2	109.076	353.455	106.876	405.382	111.021	8.51515
														112.038	2653.24	110.933	424.206	112.113	1736.79	109.131	350	106.979	37351	111.044	570.364
														112.039	576554	110.975	140.324	112.479	326	109.199	361.697	107.027	341.294	111.099	347.697
														112.04	1209.82	111.008	589.647	112.665	393.424	109.73	336.424	107.049	499.235	111.104	371.242
														112.05	45042.3	111.016	53.0588	113.023	1368.09	109.806	325.121	107.394	370.794	111.239	334.455
														112.113	1173.68	111.017	329.265	113.034	2139.09	109.824	376.182	107.424	352.176	111.25	362.212
														112.235	439.353	111.019	10990.3	113.042	31636	109.829	391.606	107.509	337.029	111.448	317.424
														112.276	405.529	111.019	934.765	113.053	348.606	109.91	435.091	107.581	1798.29	111.498	370.121
														112.323	395.265	111.044	1359.03	113.06	115.03	109.914	349.727	107.727	362.618	111.747	332.909
														112.377	398.941	111.048	248.794	113.208	356.758	109.931	530.727	107.766	474.059	111.761	370.121
														112.532	442.265	111.343	318.235	113.862	381.394	109.933	27636.7	107.925	863.059	111.811	379.273
														112.642	366.618	111.461	379.912	113.896	441.606	109.95	384.061	107.98	305.088	112.038	2471.67
														112.682	446.853	111.573	312.441	113.955	424.848	109.976	1340.21	108.011	35648.2	112.039	424390
														112.884	356.794	111.591	654.941	114.017	24400.8	110.023	265.364	108.011	611.176	112.04	2086.33
														112.932	425.324	111.77	379.853	114.018	1.89228e+06	110.043	353.515	108.02	253.059	112.05	13864.3
														112.934	526.735	111.81	284.971	114.02	171.364	110.281	377.394	108.07	401.029	112.113	2143.27
														113.023	1610	111.895	352.5	114.046	16199.2	110.31	386.758	108.16	331.088	112.13	337.03
														113.041	30.5882	111.997	246.324	114.055	6888.06	110.381	482.939	108.59	352.971	112.202	305.667
														113.043	29679.6	112.038	1729.56	114.056	3860.79	110.933	379.636	108.758	366.5	112.403	405.758
														113.059	46.4118	112.039	515335	114.202	485.333	110.975	25.8485	108.802	313.588	112.737	340.636
														113.06	198.235	112.04	2467.97	114.46	437.121	111.007	1259.12	108.92	351.618	112.865	378.939
														113.069	453.588	112.05	32883.8	114.581	333.606	111.019	29956.9	108.939	1265.53	113.023	4710.42
														113.356	428.206	112.113	1858.79	114.706	420.576	111.02	6.21212	109.04	1025.91	113.034	2108.55
														113.579	427.559	112.124	406.5	114.76	444.394	111.175	329.121	109.246	361.794	113.042	13323.4
														113.783	347.059	112.765	378.382	114.877	351.515	111.263	415.273	109.901	399.412	113.059	526.364
														113.918	378.441	112.981	436.118	114.932	18.4545	111.307	373.364	109.932	47.6176	113.096	762.727
														114.017	16320.6	112.984	372.324	114.934	89.697	111.385	372.606	109.933	28843.4	113.365	384.697
														114.018	1.87898e+06	113.023	2537.85	115.001	18421.8	111.752	418.03	109.976	1338.21	113.687	309.333
														114.019	10868.2	113.034	1447.65	115.002	1.39402e+06	111.964	345.879	110.023	664.176	113.796	355.242
														114.044	774.029	113.043	26806.9	115.004	491.788	112.038	2804.58	110.114	327.765	113.857	391.818
														114.046	20107.6	113.059	763.794	115.015	412.152	112.039	453516	110.341	333.735	113.871	347.061
														114.055	4428.29	113.096	412.618	115.02	1256.67	112.04	29.3333	110.474	348.176	113.983	340.636
														114.056	4217.32	113.564	441.529	115.022	133593	112.05	13914.7	110.594	410.529	114.017	11023.2
														114.28	346.647	113.898	358.5	115.022	614.394	112.07	438.061	110.648	341.529	114.018	1.31265e+06
														114.498	342.294	114.017	13152.9	115.039	720.606	112.114	800.03	110.975	241.324	114.02	150.879
														114.931	488.441	114.018	1.70399e+06	115.05	338.606	112.244	328.727	111.007	934.176	114.046	1344.39
														114.933	22168.5	114.019	8997.24	115.075	9281.73	112.327	379.97	111.017	970.294	114.055	6317.7
														114.935	3151.44	114.046	18710	115.91	478.515	112.37	320.364	111.019	42074.2	114.056	4522.39
														114.937	577.971	114.055	2921.53	115.919	6413.21	112.447	364.121	111.019	743.853	114.239	318.333
														114.939	428.324	114.056	5992.85	116.005	1014	112.583	386.939	111.044	764.765	114.407	369.394
														114.951	469.618	114.307	393.412	116.006	137309	112.674	374.545	111.225	670.235	114.438	309.545
														115.001	14098.1	114.333	399.441	116.006	1103.24	112.832	389.727	111.391	356.059	114.455	355.576
														115.002	1.3344e+06	114.364	342.353	116.023	2441.39	112.946	424.788	111.445	380.471	114.465	360.606
														115.003	7990.97	114.475	323.912	116.025	80966.2	112.99	400.303	111.535	396.941	114.711	380.636
														115.015	697.147	114.678	377.559	116.07	1310.64	112.997	374.424	111.838	417.824	114.726	430.97
														115.021	438.529	114.682	363.618	116.187	327.758	112.999	330.091	111.949	396.294	114.73	362.091
														115.022	130472	114.766	285.176	116.69	425.818	113.023	2953.3	112.038	2379.85	114.742	507.182
														115.023	25.4118	114.9	346.147	116.788	349.394	113.033	27.0606	112.039	441711	114.836	302.848
														115.039	263.235	114.933	2230.47	116.926	50.4848	113.034	8996.27	112.04	1965.62	114.876	363.121
														115.074	45.5882	114.936	20.6471	116.929	7.84849	113.036	16.4242	112.05	13966.7	114.932	62.0909
														115.075	10321.7	115.001	10796	116.995	153.909	113.042	12052.7	112.113	1691.15	114.945	362.303
														115.381	483.559	115.002	1.24097e+06	117.007	3620.03	113.045	368.545	112.166	328.853	115.001	9794.91
														115.528	293.353	115.004	218.941	117.009	94148.6	113.053	384.303	112.19	332.088	115.002	911328
														115.587	361.794	115.015	358.029	117.01	744.303	113.059	203.879	112.205	437.912	115.004	86.3939
														115.711	420.059	115.021	374.029	117.018	882.485	113.096	467.485	112.376	307.912	115.008	422.121
														115.91	400.676	115.022	123500	117.028	2024.15	113.125	388.606	112.713	376.265	115.016	422.152
														115.918	25.1765	115.024	685.618	117.215	361.394	113.14	355	112.879	334.471	115.022	64498.1
														115.919	17603.9	115.039	737.118	117.259	314.364	113.192	341.667	112.951	331.059	115.039	1806.73
														115.921	37.8529	115.056	462.529	117.299	321.121	113.212	407.03	113.003	325.912	115.073	432.061
														115.943	874.941	115.075	10972.8	117.306	555.485	113.298	347.697	113.023	4635.38	115.075	6928.61
														116	353.412	115.181	540.412	117.616	453.545	113.482	413.879	113.034	1902.21	115.076	1.81818
														116.005	771.735	115.478	365.676	117.791	389.394	113.732	404.091	113.041	24.7941	115.166	375.485
														116.006	133019	115.485	330.647	117.928	643.455	113.794	381.818	113.042	14075.7	115.618	310.485
														116.022	8.91177	115.919	12343.4	118.008	1214.61	113.966	408.909	113.059	311.088	115.687	390.515
														116.023	2091.56	116.005	463.441	118.013	2400.06	114	375.273	113.088	382.529	115.874	386.758
														116.025	68037.3	116.006	123524	118.049	901.879	114.017	14956.4	113.096	162.235	115.89	346.303
														116.026	39.6176	116.007	29.4706	118.073	284.364	114.018	1.45512e+06	113.546	358.971	115.91	339.394
														116.034	530.382	116.016	456.029	118.303	343.455	114.02	172.061	113.586	344.676	115.919	2520.85
														116.07	4403.09	116.023	1301.29	118.361	438.97	114.046	575.576	113.913	319.206	116.005	217.515
														116.079	524.382	116.025	66218.1	118.469	370.182	114.055	14299.8	113.926	476.824	116.006	54644.6
														116.122	322.088	116.026	17.7941	118.693	396.576	114.056	1281.52	113.953	367.088	116.007	24.4242
														116.176	442.941	116.034	962.853	118.698	429.545	114.118	336.697	114.017	10702.9	116.01	341.121
														116.265	433.971	116.071	1385.35	118.711	355.333	114.442	357.576	114.018	1.31974e+06	116.019	315.727
														116.333	414.971	116.095	312.029	118.754	458.303	114.529	376.758	114.019	6579.18	116.023	675.424
														116.396	436.676	116.18	367.676	118.925	475.788	114.71	425.697	114.046	1185.53	116.025	17072.4
														116.512	401.118	116.386	295.941	118.99	62.8788	114.814	424.03	114.055	7624.03	116.025	149.879
														116.554	430.735	116.629	427.765	118.991	10261.8	114.91	382.333	114.056	3584.74	116.034	749.242
														116.627	473.706	116.724	395.029	119.034	2942.76	114.917	352.364	114.109	685.441	116.049	774.212
														116.926	3358.44	116.889	274.029	119.046	332.788	114.927	347.879	114.404	308.176	116.07	1783.24
														116.927	442459	116.905	344.353	119.049	358.515	114.932	149.939	114.561	297.676	116.079	358.424
														116.928	5881.26	116.926	146.471	119.093	484.879	114.934	66.5455	114.579	351.765	116.676	349.364
														116.929	95.6176	116.928	33401.5	119.145	402.909	114.951	363.788	114.655	481	116.781	336.545
														116.933	1498.38	116.929	109.235	119.515	317.818	115.001	14006	114.727	304.5	116.793	341.667
														117	414.618	116.995	327.735	119.613	432.242	115.002	1.06803e+06	114.872	330.5	116.926	11.5152
														117.007	2890.32	117.007	3446.59	119.854	328.848	115.003	6715.12	114.918	746.735	116.929	1.63636
														117.009	82425.9	117.009	83717.9	119.942	456.121	115.015	332.97	114.932	16.6765	117.007	779.788
														117.018	389.647	117.011	2.23529	119.974	271.485	115.021	571.121	114.953	503.941	117.008	16.0909
														117.029	1039.29	117.018	723.912	119.975	43679.3	115.022	73196.9	115.001	8931.29	117.009	20225.8
														117.119	386.559	117.029	382.735	119.975	814.364	115.039	225.242	115.002	911140	117.06	368.909
														117.786	365.206	117.311	448.324	120.044	134.545	115.042	470.758	115.004	92.0882	117.172	478.727
														117.926	206.971	117.319	338.147	120.134	333.576	115.074	58.6364	115.016	393.147	117.277	296.697
														117.928	50988.9	117.385	340.971	120.161	320.758	115.075	13609	115.02	86.6176	117.842	379.424
														118.012	2553.88	117.415	259.029	120.222	357.121	115.095	334.424	115.022	68116.3	117.986	363.636
														118.05	2048.68	117.462	280.912	120.589	500.121	115.305	363.455	115.023	12.5294	118.003	323
														118.214	485.794	117.928	9326.71	120.826	1412.48	115.328	364.242	115.039	871.735	118.008	395.121
														118.255	390.029	118.004	393.294	120.971	1194.3	115.623	411.212	115.074	4.44118	118.05	848.576
														118.801	607.353	118.008	922.294	120.992	380.576	115.634	384.152	115.075	12076.3	118.073	339.424
														118.926	7430.47	118.012	3007.59	121.027	3.33333	115.693	357.909	115.076	167	118.085	371.848
														118.931	2432.35	118.05	541.941	121.028	3743.33	115.702	359.273	115.238	350	118.125	487.848
														118.99	57.8529	118.051	0.823529	121.03	526.091	115.919	5034.3	115.263	314.235	118.166	373.424
														118.992	12628.4	118.201	403.706	121.158	436.424	116.005	585.818	115.315	366.735	118.331	333.121
														119.034	788.971	118.274	445.353	121.836	308.636	116.006	65150.9	115.495	318.588	118.475	358.485
														119.05	7.20588	118.337	421.618	122.023	374.515	116.01	457.364	115.712	433.618	118.792	388.394
														119.447	380.824	118.382	304	122.434	398.697	116.016	509.848	115.91	738.529	118.951	1051.42
														119.581	336.353	118.506	260.676	122.735	421.939	116.025	14112.9	115.918	367.382	118.99	38.1515
														119.711	298.676	118.558	323.265	122.974	4301.73	116.07	11293.5	115.919	2720.65	118.991	3864.73
														119.767	350.706	118.562	371.294	122.983	8143.06	116.122	345.727	115.956	467.441	118.993	44.1515
														119.798	348.647	118.926	2779.38	122.984	719121	116.28	343.97	116.004	30.5294	119.034	1759.15
														119.869	469.618	118.931	617.824	122.985	975.909	116.311	404.758	116.006	50619.3	119.049	1182.27
														119.974	9.14706	118.992	11390.4	123.055	1862.39	116.42	513.788	116.023	870.5	119.177	452.667
														119.975	29352.8	118.995	309.824	123.08	169.848	116.502	397.303	116.025	15590.4	119.353	369.242
														120.044	312.529	119.034	875.559	123.347	500.455	116.541	357.333	116.034	805.471	119.385	368.182
														120.158	351.206	119.049	620.265	123.36	368.394	116.72	334.303	116.07	411.382	119.544	352.152
														120.458	458.735	119.05	1	123.369	437.879	116.926	16.6364	116.078	961.765	119.918	339.182
														120.762	407.912	119.216	350.618	123.404	321.333	116.929	4.81818	116.942	365.324	119.973	14.1515
														120.787	329.441	119.32	382.353	123.576	330.485	116.933	69.7576	116.994	154.853	119.975	27358.2
														120.802	379.088	119.356	324.735	123.731	474.061	117.007	375.788	117.006	325.294	120.044	5.30303
														120.826	717.912	119.411	458.765	123.884	362.424	117.009	22335	117.009	20745.8	120.045	19.5758
														120.848	442.941	119.457	391.147	123.899	27.9091	117.01	13.5758	117.018	580.618	120.215	364.636
														120.971	1086.53	119.489	455.235	123.901	2532.42	117.185	341.212	117.03	414.5	120.826	3499.7
														120.976	418.088	119.645	519.765	123.902	0.515152	117.928	169.758	117.063	327.618	120.831	306.879
														120.98	342.618	119.918	392.882	123.948	419.152	118.008	617.061	117.18	374.382	120.971	396.061
														120.99	346.941	119.975	30565.1	123.968	3579.21	118.04	427.606	117.333	463.059	120.996	5.30303
														120.996	125.118	120.043	0.705882	123.97	53174.4	118.05	10831.5	117.374	366.353	121.028	2571.24
														121.027	20.8529	120.044	622.147	123.986	5.48485	118.106	385.333	117.754	306.324	121.03	70.3333
														121.029	4126.03	120.056	457.912	123.987	1961.94	118.238	318.909	117.898	327	121.033	331.697
														121.269	437.794	120.34	340.706	123.991	2063.18	118.495	381.333	117.926	3.29412	121.663	426.394
														121.519	457.088	120.648	401.529	123.992	141063	118.643	369.636	118.008	191.559	121.818	368.545
														121.525	489.794	120.797	407.118	123.993	5.78788	118.91	333.697	118.012	390.147	122.032	124.909
														121.543	386.853	120.826	313.882	124.003	7744.15	118.925	377.727	118.05	1717.26	122.046	339.606
														121.636	413.029	120.919	356.529	124.004	431114	118.927	2.0303	118.05	59.4706	122.823	354.636
														121.717	317.206	120.926	404.706	124.006	2.22699e+07	118.95	544.485	118.278	466.824	122.903	347.606
														121.802	456.765	120.967	252.088	124.008	531.424	118.99	78.1515	118.522	360.412	122.908	417.818
														121.821	406.471	120.971	597.588	124.039	2265.7	118.991	13068.6	118.662	386.265	122.975	2105.76
														121.92	457.853	121.027	19.7941	124.041	3072.15	118.995	402.273	118.804	412.912	122.983	8877.33
														122.024	370.206	121.029	3521.26	124.043	55274.2	119.034	1549	118.926	138.206	122.984	625527
														122.317	395.853	121.168	294.824	124.437	375.758	119.049	794.212	118.95	331.412	122.985	1230.15
														122.536	359.853	121.236	351.824	124.628	327.606	119.121	424.879	118.99	14.6176	123.035	350.818
														122.869	308.206	121.466	337.235	124.631	307.818	119.458	458.152	118.991	7150.41	123.055	1272.18
														122.975	400.088	121.674	349.088	124.68	301.455	119.472	363.152	119.023	305.529	123.404	354.667
														122.983	7068.59	122.032	69.8529	124.988	464.758	119.726	372.273	119.034	2144.62	123.456	369.939
														122.984	783481	122.171	269.265	125	3893.55	119.973	840.515	119.049	188.412	123.867	531.788
														122.986	260.471	122.204	307.059	125.003	68327.4	119.975	39989.3	119.473	361.088	123.899	60.9697
														123.025	329.529	122.299	350.882	125.005	148367	119.979	342.364	119.494	345.794	123.901	3753.79
														123.055	739.088	122.427	318.588	125.008	2271.03	120.011	829.152	119.765	362.588	123.968	4047.48
														123.081	344.353	122.671	345.294	125.009	455942	120.044	3.0303	119.975	34389.7	123.97	46738.8
														123.417	433.588	122.848	262.529	125.013	6777.55	120.045	4.90909	119.991	333.118	123.987	845.333
														123.571	321.294	122.975	2920.03	125.015	529.939	120.055	384.273	120.015	341.294	123.989	0.151515
														123.901	26957.4	122.983	4684.32	125.017	91768.1	120.137	414.879	120.044	39.8529	123.991	1953.39
														123.948	1410.65	122.984	635004	125.024	99.1818	120.165	394.485	120.045	4.79412	123.992	124883
														123.968	4435.71	122.985	8545.76	125.035	364.242	120.792	362.455	120.056	358.088	123.993	719.636
														123.97	68323.4	122.986	41.6471	125.059	550.788	120.826	3948.82	120.345	374.765	124.002	30556.3
														123.977	407.706	123.044	365.441	125.096	154.939	120.971	525.303	120.586	359.029	124.004	429157
														123.986	0.911765	123.055	810.176	125.135	333.667	121.027	358.788	120.72	385.618	124.006	1.86046e+07
														123.987	2405.62	123.08	435.265	125.388	309.212	121.028	3776.09	120.775	399.588	124.008	607.091
														123.988	173.5	123.337	348.029	125.436	289.182	121.03	459	120.826	2514.44	124.039	1890.27
														123.991	1673	123.867	767.5	125.549	414.182	121.347	333.758	120.863	406.853	124.042	22442.5
														123.992	154508	123.901	2673.74	125.576	417.545	121.353	364.515	120.971	656.529	124.043	30803.4
														123.993	16.3529	123.948	443.235	125.588	458.727	121.574	302.212	121.008	360	124.144	1344.42
														124.003	17509.8	123.968	2681.82	125.793	432.394	121.576	402.182	121.028	3633.5	124.21	349.424
														124.005	460155	123.97	41836.4	125.898	135.03	121.681	347.121	121.03	15.5294	124.225	346.667
														124.006	2.7409e+07	123.978	254.941	125.899	804.182	121.987	400.636	121.048	315.853	124.488	354.515
														124.007	3435.94	123.982	433.853	125.928	728.242	122.032	1011.82	121.524	496.794	125	6287.39
														124.039	2892	123.987	1080.59	125.964	7269.42	122.071	6023.64	121.998	317.765	125.002	245.97
														124.042	28662.2	123.991	1383.15	125.974	426.576	122.213	315.879	122.031	537.765	125.003	58379.9
														124.043	41996.8	123.992	130710	126.001	9068.21	122.437	411.727	122.034	349.794	125.005	117678
														124.111	297.706	123.993	12.8824	126.002	924330	122.489	354.848	122.063	416.206	125.008	4328.61
														124.825	372.5	124.003	3821.35	126.009	1387.7	122.743	404.273	122.155	421.147	125.009	375884
														124.837	368.765	124.005	243281	126.01	120773	122.78	353.091	122.202	366.324	125.012	6444.21
														124.843	333.176	124.006	1.83811e+07	126.02	505.515	122.974	4128.64	122.206	339.265	125.015	379.636
														125	3136.88	124.008	204.265	126.055	1833.42	122.983	9462.48	122.975	4479.59	125.017	83228.4
														125.003	84583.8	124.039	382.706	126.091	2719.42	122.984	626103	122.983	8498.26	125.034	813.212
														125.006	185707	124.041	4129.85	126.123	359.273	122.985	4737.64	122.984	643262	125.059	370.364
														125.008	3481.15	124.043	38174.7	126.203	474.545	123.055	424.333	122.986	41.6471	125.096	654.667
														125.01	533711	124.144	378.676	126.222	463.697	123.819	337.788	123.055	1312.53	125.145	363.364
														125.01	330.735	124.487	346.147	126.437	340.485	123.826	369.697	123.867	466.588	125.445	393.061
														125.013	8552.06	125	3340.29	126.582	386.727	123.867	588.303	123.899	37.3529	125.713	385.212
														125.015	1022.85	125.003	61823.4	126.699	489.091	123.899	39.9091	123.901	2976.62	125.897	14.4242
														125.017	102030	125.006	123932	126.749	361	123.901	16979.1	123.949	369.5	125.899	2184.42
														125.023	447.294	125.008	2443.76	126.82	358.848	123.968	4029.15	123.968	2880.18	125.928	1274.97
														125.035	625.912	125.01	363993	126.901	314.485	123.97	51352.9	123.97	43115.4	125.964	1430.85
														125.06	394.706	125.012	2846.56	127.005	9098.67	123.987	1401.27	123.987	1068.97	126.001	11780.7
														125.096	242.735	125.017	73307.1	127.012	415.212	123.991	1757.3	123.991	1513.62	126.002	760255
														125.177	425.765	125.024	449.5	127.039	860.576	123.992	108787	123.992	113400	126.003	15.5152
														125.897	333	125.06	344.412	127.049	207.152	124.003	19615	123.992	1141.94	126.009	984.424
														125.899	3695.32	125.096	318.088	127.05	38736.3	124.004	488434	124.002	27314.4	126.01	95305.2
														125.928	624.324	125.229	319	127.051	27.2727	124.006	2.10002e+07	124.004	471168	126.043	321.848
														125.964	25351.5	125.511	405.088	127.075	1829.58	124.007	2209.79	124.006	1.97934e+07	126.055	1282.64
														125.965	788.941	125.624	379.235	127.085	465.606	124.039	408	124.008	248.941	126.091	953.364
														125.969	390.912	125.899	674.265	127.565	337.939	124.041	3965.58	124.039	7507.56	126.162	293.879
														126.001	10586.5	125.959	313.471	127.762	315.091	124.043	48664.8	124.041	3660.79	126.462	401.273
														126.002	1.12248e+06	125.964	16916.3	127.87	338	124.05	267.303	124.043	44229.4	126.665	349.455
														126.003	0.294118	125.965	7.38235	127.928	312.758	125	6310.24	124.147	362.118	126.679	352.03
														126.009	947.824	126.001	6487.88	128.006	1222.85	125.002	287.061	124.229	307.824	126.761	285.697
														126.01	141485	126.002	756162	128.014	329.636	125.004	82431.2	124.276	381.735	126.904	765.515
														126.055	1770.88	126.003	363.118	128.033	20924.3	125.006	117994	124.584	314.941	126.928	346.273
														126.091	2440.5	126.009	676.353	128.034	1.48245e+06	125.008	4952.27	124.938	366.471	126.999	398.515
														126.127	420.088	126.011	94032.4	128.035	2169.94	125.01	414846	125	5414.35	127.005	6899.15
														126.13	407.059	126.055	656.941	128.319	412.242	125.013	3181.94	125.002	655.824	127.05	29116
														126.954	333.441	126.066	400.353	128.388	343.152	125.015	341.667	125.003	63353.3	127.051	223.394
														126.967	410.176	126.091	1766.12	128.818	437	125.017	79431.2	125.005	127117	127.059	343.97
														126.999	419.765	126.134	359.353	128.934	26.5758	125.034	10332.1	125.008	4362.47	127.076	303.303
														127.005	14668.6	126.223	698.118	128.936	3508.88	125.06	633.515	125.009	388266	127.258	358.606
														127.049	388.529	126.267	271.676	129.001	375.576	125.071	424.152	125.012	5081.71	127.599	419.303
														127.05	40640.4	126.331	369.029	129.018	7324.48	125.366	384.152	125.015	443.647	127.622	369.97
														127.051	2.17647	126.837	306.559	129.036	2578.39	125.537	547.121	125.017	84607.9	127.656	441.242
														127.075	1046.85	126.904	1109.85	129.037	190999	125.898	4284.85	125.034	1161.56	127.753	397.636
														127.101	321.529	126.999	379.941	129.054	887.303	125.9	21.5758	125.036	15.7059	127.766	311.273
														127.112	451.059	127.005	7986.82	129.089	31.9697	125.964	1995.88	125.06	418.912	127.911	320.485
														127.183	459.235	127.039	900.088	129.091	7352.97	125.997	356.97	125.071	393.353	128.006	942.697
														127.527	521.441	127.05	33327.3	129.283	355.697	126.001	13307.1	125.096	258.853	128.033	17903
														127.75	454.088	127.051	300.5	129.331	405.576	126.002	866735	125.339	453.676	128.034	1.3063e+06
														127.761	329.824	127.062	262.471	129.517	368.667	126.009	1125.36	125.438	487.412	128.035	157.697
														127.783	468.147	127.074	80.8824	129.54	3866.45	126.01	108330	125.479	327.441	128.049	436.061
														127.791	400.353	127.076	844.941	129.559	335.152	126.018	481.758	125.704	321.029	128.065	344.758
														127.873	335.912	127.162	372.853	129.859	451.879	126.055	656.03	125.897	62.7941	128.097	323.03
														127.896	1838.35	127.697	261.588	129.996	369.576	126.091	2883.91	125.899	1497.38	128.359	388.636
														127.928	354.147	127.928	831.029	130.009	98.9091	126.223	749.182	125.964	1303.15	128.631	326.273
														127.996	476.676	127.933	451.118	130.01	3769.03	126.796	416.939	126.001	12628.6	128.821	307.121
														128.001	471.412	128.006	367.912	130.012	272.788	126.867	439.182	126.002	801966	128.864	327.818
														128.006	1106.94	128.033	9466.82	130.039	1146.73	126.904	431.152	126.002	205	128.935	688.091
														128.033	19449	128.034	1.31861e+06	130.041	156182	127.005	7127.45	126.009	857.382	128.936	6.72727
														128.034	2.03544e+06	128.035	1728.91	130.048	72637.9	127.049	20370.6	126.01	105085	129.018	13004
														128.036	23.4412	128.824	356.529	130.05	5.9714e+06	127.05	1.02934e+06	126.055	1745.24	129.031	526.394
														128.297	333.412	128.865	346.206	130.051	3109.36	127.051	37839.7	126.091	2515.76	129.036	1513.33
														128.672	395.353	128.895	359.941	130.059	1119.7	127.052	132.606	126.223	776.676	129.037	128442
														128.821	437.5	128.921	475	130.061	208456	127.075	678.939	126.642	391.765	129.055	304.152
														128.935	4792	128.936	1543.94	130.061	468.606	127.13	379.455	126.664	329.471	129.091	11631.3
														129.018	10639.2	129.018	5241.82	130.065	291.606	127.349	397.848	126.691	313.853	129.092	5.87879
														129.031	1177.03	129.029	292.529	130.086	2727.21	127.357	411.97	126.904	1215.68	129.148	298.212
														129.036	2195.15	129.031	461.529	130.089	3460.64	127.598	396.182	127.005	7453.06	129.41	349.818
														129.038	270270	129.036	1337.5	130.451	436.455	127.775	402.818	127.049	45.4706	129.54	2170.52
														129.039	1.29412	129.038	174583	130.745	347.879	127.896	1366.64	127.05	32628.1	129.551	319.091
														129.054	123.206	129.055	654.235	130.99	4.27273	127.981	352	127.051	896.118	129.681	376.848
														129.055	1016.26	129.091	10041.2	130.991	945	128.033	36278.9	127.075	221.441	129.683	329.303
														129.09	16.2059	129.093	2.23529	130.994	382.485	128.034	2.57775e+06	127.286	350.235	129.788	354.061
														129.091	15232.1	129.269	427.794	131.034	8168.61	128.035	25871.1	127.322	394.882	130.008	71.0606
														129.092	5.11765	129.54	3710.47	131.044	14977.1	128.036	65.697	127.335	291	130.01	1862.7
														129.127	364.941	129.614	312.824	131.047	5433.7	128.047	1213.7	127.339	370.088	130.011	25.2121
														129.539	2703.24	129.747	421.206	131.052	2637.27	128.052	309.848	127.368	333.882	130.039	695.394
														129.881	376.235	129.773	299.265	131.053	418443	128.053	46424.9	127.377	396.676	130.041	100734
														130.011	3111.26	129.87	323.382	131.054	1620.79	128.055	133.303	127.556	359.353	130.042	16.8485
														130.04	2115.12	129.878	265	131.063	137.97	128.215	382.727	128.033	19493.4	130.048	76635.6
														130.041	217393	130.009	524.647	131.064	2566.48	128.854	478.364	128.034	1.45848e+06	130.05	4.4133e+06
														130.042	5.67647	130.011	3781.94	131.07	1159.24	128.935	939.212	128.036	32.6765	130.051	3311.91
														130.046	110.059	130.025	448.676	131.175	461.03	129.018	13854.5	128.57	383.941	130.06	486.273
														130.048	111378	130.04	1243.91	131.311	483.758	129.031	1726.42	128.679	427.824	130.061	107214
														130.05	5.91311e+06	130.041	140864	131.476	342.485	129.036	2129.91	128.936	335.765	130.065	412.424
														130.05	38264.5	130.046	430.176	131.613	323.455	129.037	219231	129.018	6240.29	130.086	5550
														130.052	102.706	130.048	98694.6	131.658	475.606	129.038	1553.21	129.036	1698.21	130.089	2067.91
														130.06	1417.76	130.05	5.29755e+06	131.987	7130.73	129.054	1303.03	129.037	148207	130.625	342.394
														130.061	265610	130.051	1398.06	131.989	56273.8	129.09	79.0606	129.053	4.29412	130.991	1758.97
														130.062	24.8529	130.06	1369.41	131.99	1125.18	129.091	13217.6	129.055	647.529	131.034	5800.27
														130.065	373.382	130.061	181943	132.025	9100.64	129.092	34.4242	129.089	383.235	131.044	6576
														130.086	4816.29	130.065	1365.94	132.027	386757	129.12	392.152	129.091	12353.7	131.046	3598.79
														130.088	94.9412	130.086	3893.24	132.029	2.51445e+07	129.54	1984.76	129.182	368.059	131.052	1350.33
														130.09	1636.65	130.089	2364.82	132.031	34024.3	129.547	377.939	129.25	456.412	131.053	246249
														130.091	60.1471	130.094	338.353	132.032	229	129.687	397.273	129.393	333.412	131.054	961.061
														130.095	349.088	130.51	372.059	132.044	5498.73	129.93	488.667	129.455	345.176	131.064	2322.12
														130.339	444.647	130.596	287.471	132.047	220.97	130.01	3076.88	129.54	4885.21	131.07	1127.94
														130.363	564.882	130.645	247.647	132.054	19731.9	130.012	1791.24	129.551	393.235	131.095	325.152
														130.659	498.118	130.698	337.147	132.056	313180	130.039	714.727	129.581	332.618	131.67	319.727
														130.881	361.382	130.911	351.765	132.058	789.909	130.041	151353	129.975	358.794	131.699	377.333
														130.931	689.941	130.931	858.618	132.065	2560.03	130.048	103813	130.011	340.324	131.819	369.909
														130.992	1714.82	130.942	374.618	132.067	136239	130.05	5.50261e+06	130.032	368.176	131.987	3534.36
														131.034	9617.38	130.991	572.235	132.07	49267.5	130.05	33412.1	130.039	822.088	131.989	35866.2
														131.044	24475.9	131.034	8831.59	132.578	325.515	130.052	73.3333	130.041	120601	131.99	527.485
														131.047	3873.21	131.035	196.735	132.691	324	130.059	477.273	130.048	93793.9	132	367.333
														131.052	5531.21	131.044	13802.6	132.694	346.152	130.061	108251	130.05	4.52539e+06	132.026	2819.18
														131.053	411221	131.046	4410.79	132.83	384.03	130.086	42940.9	130.051	1034.76	132.027	358813
														131.055	53.8235	131.052	4833.56	132.866	11.5455	130.089	4480.03	130.059	406.912	132.029	1.5443e+07
														131.064	4543.35	131.053	359370	132.93	369.545	130.09	374.121	130.061	115614	132.03	149427
														131.07	1636.71	131.055	52.8235	132.992	732.697	130.094	791.879	130.065	239.206	132.031	629.515
														131.15	367.5	131.064	3822.18	133.025	717.152	130.15	403.909	130.086	3712.44	132.043	327.03
														131.312	439.647	131.07	1594.29	133.026	81371.5	130.418	367.727	130.089	1115.97	132.046	75.8788
														131.667	342.735	131.081	335.824	133.027	1164.7	130.43	361.909	130.094	1421.15	132.054	12975.2
														131.687	501.176	131.247	447.176	133.031	43910.6	130.94	396.97	130.991	723.794	132.056	76604.1
														131.786	375.971	131.412	425.882	133.032	3.45722e+06	130.991	676.727	131.034	7355.03	132.065	1973.36
														131.987	6011.62	131.515	442.529	133.033	27950	131.034	5060.33	131.044	8973.53	132.067	139389
														131.989	50703.5	131.541	307.912	133.035	178.121	131.045	26144.7	131.047	3377.56	132.069	31423.8
														131.99	173.853	131.717	295.176	133.048	3292.3	131.046	12252.3	131.048	22.9706	132.071	176.333
														132.026	8976.12	131.876	821.353	133.049	221.303	131.052	2502.85	131.052	1190.65	132.489	455.515
														132.027	479962	131.987	3722.71	133.051	62849	131.053	324737	131.053	264547	132.645	401.576
														132.029	2.3141e+07	131.989	47918.4	133.052	55.1212	131.054	2047	131.054	1113.06	132.826	363.242
														132.03	132494	132.026	5265.15	133.058	3.21212	131.064	1388.91	131.064	1670.41	133.009	404.182
														132.032	223.265	132.027	497006	133.06	21246	131.069	10.6061	131.07	1130.91	133.025	368.394
														132.043	37.0882	132.029	2.2967e+07	133.065	1810.91	131.07	1191.33	131.245	341.324	133.026	42655.4
														132.044	9383.09	132.03	308809	133.24	375.879	131.075	410.515	131.293	399.059	133.028	24.7576
														132.054	16166.5	132.031	8062.12	133.275	378.364	131.084	398.03	131.987	2076.59	133.031	13575.6
														132.056	313344	132.043	43.5588	133.878	496.061	131.371	405.909	131.989	26413.3	133.032	1.39197e+06
														132.057	2211	132.044	8628.91	134.033	142152	131.406	376.606	131.99	764.176	133.034	1223.64
														132.065	1295.12	132.046	148.676	134.036	2.56227e+06	131.415	380.242	132.026	1847.76	133.047	376.061
														132.067	108488	132.054	15330.6	134.037	2564.48	131.528	330.879	132.027	353984	133.049	832.848
														132.069	42305.8	132.056	280925	134.044	19.5455	131.876	422.424	132.029	1.53606e+07	133.051	61619.3
														132.136	429.765	132.057	1518.79	134.046	46162.5	131.987	4655.52	132.03	158124	133.052	76.8182
														132.17	462.941	132.066	2327.76	134.06	2962.24	131.989	42994.2	132.031	1418.79	133.065	1456.36
														132.575	369.706	132.067	152275	134.061	3.9697	132.025	9385.03	132.043	2409.76	133.272	385.879
														132.899	340.5	132.07	31947.2	134.063	1398.36	132.027	565363	132.046	37.9118	133.71	360.939
														132.993	387.912	132.541	359.353	134.173	390.152	132.029	1.98619e+07	132.054	12000.1	134.033	83530.5
														133.025	792.176	132.752	413.588	134.702	356.061	132.031	11255	132.056	81219.6	134.036	957519
														133.026	61363.7	132.991	318.265	134.783	519.545	132.044	3511.94	132.057	664.235	134.036	7839.03
														133.027	1031.56	133.013	308.118	134.863	312.606	132.046	11.5758	132.065	1814.56	134.045	28.8788
														133.031	40605.8	133.025	894.059	134.893	8131	132.054	11825.9	132.067	124949	134.046	26979.4
														133.032	3.22107e+06	133.026	75899	135.033	434.242	132.056	83948.8	132.069	24845.7	134.06	2060.67
														133.034	4750.56	133.027	838.559	135.037	16000.1	132.065	2430.33	132.07	692.029	134.061	36.9697
														133.036	0.823529	133.031	64147.6	135.039	380869	132.067	115524	132.181	327.029	134.893	1743.52
														133.048	2040.65	133.033	3.12944e+06	135.04	5980.21	132.069	32214.6	132.366	416.941	135.025	334.545
														133.051	43500.7	133.033	31375.8	135.044	844.939	132.146	444.758	132.48	455.588	135.03	2.24242
														133.051	1937.29	133.035	280.176	135.055	2286.3	132.488	418.758	132.602	321.412	135.037	3277
														133.06	15698	133.047	32.6176	135.374	343.091	132.518	394.788	132.726	434.324	135.039	103079
														133.065	1880.74	133.048	2263.74	135.539	387.727	132.643	392.061	132.838	308.647	135.04	52.1515
														133.073	356.088	133.051	65874.1	135.552	348.182	133.025	429.576	133.025	387.588	135.049	403.879
														133.163	441.441	133.053	22.1471	135.848	447.818	133.026	57594.3	133.026	46219.4	135.054	9.66667
														133.994	399.382	133.06	14413.2	135.944	482.879	133.027	1352.67	133.031	14563.3	135.055	8165.55
														134.032	203.029	133.064	41.8235	135.97	2349.58	133.031	17714.1	133.032	1.37258e+06	135.54	381.091
														134.034	144890	133.065	3903.62	135.981	419.97	133.032	1.55534e+06	133.034	1327.56	135.968	13.1818
														134.036	2.34732e+06	133.221	429.559	136.039	9.45454	133.034	4912.03	133.039	396	135.97	4744.24
														134.036	27313.5	133.336	416.912	136.04	10690	133.047	48.1515	133.049	1014.38	136.038	9.09091
														134.038	58.7941	133.731	446.588	136.042	11099.5	133.048	2442.45	133.051	60004.9	136.04	1581.42
														134.046	56235.5	134.034	143499	136.776	366.03	133.051	53895.3	133.053	11.4118	136.042	426.636
														134.059	125.971	134.036	2.34665e+06	136.948	1166.82	133.051	2563.88	133.065	3191.71	136.133	396.576
														134.06	6303.29	134.036	26363.7	136.963	7061.91	133.065	2269	133.815	314.412	136.164	398.667
														134.062	2.73529	134.038	95.5	137.023	252.97	133.326	362.424	134.03	524.618	136.623	387.879
														134.563	394.5	134.046	50471.4	137.303	1075.36	134.033	117764	134.033	83548.4	136.948	2280.03
														134.579	581.088	134.047	92.9706	137.985	3385.36	134.036	968769	134.036	990034	136.963	7213.91
														134.74	355.676	134.06	5911.91	138.018	1855.42	134.036	9660.7	134.037	196.706	136.974	406.455
														134.894	55361	134.063	1849.15	138.786	376.697	134.045	12.5455	134.045	48.9706	137.023	364.424
														134.895	6.26471	134.301	401.118	138.979	2515.33	134.046	26040.7	134.046	41894.5	137.059	522.061
														134.9	361.412	134.894	17993.6	138.98	136.121	134.059	231.455	134.058	8.23529	137.215	381.848
														135.037	14930.6	134.895	3.73529	139.039	422.364	134.06	4016.3	134.06	3740.82	137.334	326.97
														135.039	358834	135.031	8.61765	139.11	3.09091	134.159	419.485	134.061	15.5294	137.935	371.848
														135.041	100.647	135.033	676.412	139.112	708.848	134.254	388.879	134.07	319.824	137.984	28.9091
														135.043	23.7059	135.037	16794.3	139.213	287.394	134.282	444.545	134.123	314.206	137.986	7991.82
														135.044	1380.15	135.039	364332	139.598	390.697	134.323	386.121	134.255	353.824	137.987	26.3636
														135.055	5667.03	135.041	131.118	139.749	540.788	134.892	17.4848	134.548	421.471	138.017	7.81818
														135.268	441.794	135.044	1298.41	139.866	479.909	134.893	18054.7	134.66	326.353	138.019	1589.09
														135.54	462.971	135.045	10.1765	140.069	64.7879	135.037	4307.61	134.893	5913.82	138.062	362.818
														135.894	645.235	135.049	424.824	140.071	3.72727	135.039	95219.1	135.027	1.76471	138.087	326.788
														135.97	3660.32	135.055	2846.47	140.995	486.333	135.04	47.4242	135.037	3645.38	138.598	411.212
														136.04	7171.56	135.54	487.412	141.033	335.939	135.044	444.091	135.039	103152	138.979	5966.79
														136.043	9150.03	135.766	292.971	141.064	7.45455	135.055	2243.27	135.04	711.088	139.003	374.242
														136.464	503.912	135.969	22.6765	141.066	15488	135.54	452.97	135.044	683.147	139.039	228.061
														136.662	466.059	135.97	4131.47	141.091	1100.88	135.688	396.333	135.054	6.26471	139.05	2251.85
														136.81	361.706	136.04	8228.59	141.128	394.394	135.97	3653.58	135.055	8812.47	139.075	298.091
														136.891	6586.53	136.043	10010.9	141.921	5.24242	136.039	3.12121	135.293	431.853	139.2	357.424
														136.891	130.853	136.148	332.794	141.923	11066.2	136.04	1182.27	135.54	1743.94	139.254	385.576
														136.948	1585.62	136.362	289.441	141.942	2.21212	136.051	341.697	135.723	442.235	139.73	419.939
														136.963	333.618	136.545	320.088	141.943	8001.24	136.731	350.182	135.944	180.412	140.07	490.424
														137.023	1040.65	136.598	418.882	142.05	2175.36	136.736	376.364	135.97	2778.26	140.072	83.8182
														137.096	133.941	136.829	381.265	142.369	446.636	136.773	443.485	136.04	1288.41	141.055	419.667
														137.216	374.735	136.889	10.1176	142.991	1649.48	136.778	413	136.042	455.029	141.064	3.51515
														137.553	371.824	136.891	1689.76	143.032	4.69697	136.948	1930.33	136.18	448.559	141.066	16775.2
														138.019	1227.35	136.937	7.97059	143.034	4229.12	136.963	5981.39	136.201	350.441	141.074	453.848
														138.213	465.176	136.948	1452.38	143.035	58.3333	137.023	608.939	136.477	364.471	141.091	272.697
														138.26	422.794	136.963	4524.24	143.043	354.061	137.302	414.061	136.659	420.706	141.127	393.333
														138.31	451.441	137.023	1882.74	143.045	106868	137.986	3422.94	136.825	368.647	141.185	344.303
														138.591	403.324	137.463	375.765	143.046	1183.18	138.019	2046.61	136.891	550.265	141.355	336.727
														138.716	399.412	137.981	399.853	143.07	652.212	138.788	410.606	136.948	1308.15	141.39	352.212
														138.93	531.559	137.984	55.2059	143.107	13113.7	138.979	3484.58	136.962	9.70588	141.854	436.515
														138.979	1410.03	137.986	2415.91	143.69	368.606	139.015	429.242	136.963	11800.4	141.921	5.0303
														139.014	434.765	138.019	1806.68	143.957	1586.21	139.05	1986.52	137.023	397.794	141.923	13378
														139.05	550.618	138.392	375.088	143.959	154846	139.112	403.697	137.984	11.3824	141.943	353.424
														139.075	798	138.468	464.441	143.96	2957.88	139.379	400	137.985	7632.47	142.05	560.394
														139.469	438.353	138.766	428.618	143.973	32.9091	139.981	451.758	138.018	1746.35	142.991	2272
														139.754	396.735	138.979	3552.21	143.975	17629.3	140.069	22.4545	138.055	428.206	143.032	29.7273
														140.069	5.35294	139.112	140.088	143.976	27	140.071	1248.76	138.97	331.118	143.034	4640.91
														140.072	430.971	139.133	391.971	144.028	5	140.102	414.818	138.979	7830.06	143.035	49.697
														140.596	384.118	139.215	399.5	144.029	7599.48	141.055	432.667	139.05	2277.76	143.043	525.364
														141.055	1196.65	139.549	275.559	144.04	342.939	141.066	14830.9	140.07	146.706	143.045	115556
														141.066	20584.9	139.577	340.971	144.064	714.879	141.067	6.09091	140.072	221.765	143.047	60.1515
														141.091	1297.53	140.069	18.2941	144.065	120547	141.074	375.333	140.096	392.912	143.069	102.333
														141.462	340.706	140.072	733.618	144.11	885.03	141.091	477.909	140.888	450.294	143.071	96.6364
														141.923	7223.29	140.14	301	144.961	33.5152	141.427	454.545	140.985	376.118	143.105	64.3939
														141.943	8202.56	140.192	550.824	144.962	9299.7	141.921	7.9697	141.055	876.235	143.107	14862.6
														142.05	2074.12	140.38	372.735	145.049	1105.76	141.923	15671.9	141.066	23182.4	143.108	34.7273
														142.798	506.676	140.506	301.324	145.051	1.36364	141.943	3698.73	141.074	166.147	143.755	332.061
														142.992	2269.94	140.727	411.824	145.059	912.091	142.05	1317.64	141.078	379.941	143.957	1192.36
														143.013	460.059	140.995	494.324	145.061	104238	142.991	2227.24	141.091	791.941	143.959	59135.8
														143.033	179.412	141.055	212.912	145.061	3772.52	142.993	2.30303	141.314	352.235	143.975	2881.94
														143.034	5613.74	141.066	10706.2	145.063	3.21212	143.034	3467.64	141.603	449.324	144.011	566.182
														143.042	85.3529	141.067	11.6176	145.069	1024.91	143.044	499.121	141.921	3.02941	144.029	4413.58
														143.044	1666.94	141.09	0.794118	145.086	2364.88	143.045	106984	141.923	11886.8	144.049	427.758
														143.045	129409	141.091	1164.56	145.953	635.909	143.047	58.7576	141.943	363.118	144.064	2228.61
														143.046	589.676	141.093	11.0294	145.954	52487.4	143.07	2190.42	142.05	374.706	144.066	143619
														143.069	106.176	141.198	490.706	145.966	1232.06	143.072	15.4242	142.923	353.706	144.077	449.818
														143.071	1603.06	141.215	303.912	145.996	613.515	143.105	84.6667	142.991	2118.41	144.11	843.636
														143.105	85.2941	141.923	11630.9	145.998	5380.94	143.107	21231.1	143.032	1.70588	144.111	90
														143.107	24491.7	141.943	5778.29	146.024	12367	143.109	5.39394	143.033	4557.18	144.489	417.273
														143.109	68.7941	142.05	2357	146.024	143.061	143.651	400.394	143.043	713.824	144.962	397.212
														143.491	389.5	142.086	727.853	146.043	112302	143.957	1303.73	143.045	134316	145.048	1.9697
														143.601	452.118	142.169	356.676	146.045	5.12051e+06	143.959	78235.8	143.047	1045.03	145.05	773.242
														143.663	442.441	142.716	330.853	146.046	3433.12	143.973	8.06061	143.069	62.6471	145.051	6.24242
														143.829	419.059	142.99	25.2647	146.064	1618.39	143.975	7559.88	143.071	48.0294	145.059	1078.42
														143.915	3062.62	142.992	1484.76	146.09	44.3636	144.029	2870.21	143.107	20797.3	145.061	99681.8
														143.916	203.029	143.033	401.353	146.092	3989.55	144.064	3602.33	143.108	8.26471	145.062	334.455
														143.939	722.059	143.034	3331.15	146.958	977	144.066	185944	143.327	364.971	145.069	3967.7
														143.957	1591.62	143.043	1342.21	146.986	3064.58	144.11	1422.58	143.957	967.735	145.086	97.6667
														143.959	150114	143.045	103346	146.988	41.4545	144.313	393.515	143.959	69279.3	145.953	2.90909
														143.96	1473.65	143.047	15.2059	147.027	184.182	145.013	2770.91	143.961	43.5	145.954	14442.7
														143.973	338.265	143.056	504.588	147.029	23488.4	145.014	14248.7	143.975	2716.5	145.997	385.242
														143.975	60176.1	143.069	3.55882	147.031	5	145.016	73.1515	143.976	0.294118	145.998	5677
														143.975	1588.94	143.07	873.353	147.042	2883.24	145.049	976.909	144.027	0.323529	146	5.33333
														144.011	750.382	143.106	63.4706	147.043	8	145.052	170.03	144.029	3408.71	146.022	244.515
														144.029	5549.44	143.107	20273.4	147.046	5717.39	145.057	11518	144.045	509.059	146.024	8718.12
														144.038	475.412	143.108	329.588	147.048	788514	145.059	283564	144.048	500.206	146.025	21.697
														144.064	1956.38	143.387	333.265	147.05	23.0909	145.061	8.35763e+06	144.064	2777.06	146.043	65996.1
														144.066	163666	143.913	10.7647	148.032	876.242	145.063	39519.1	144.066	157361	146.045	4.22994e+06
														144.077	413.529	143.916	0.441176	148.049	21302.9	145.064	191.758	144.077	332.176	146.047	129.242
														144.11	2381.97	143.931	317.147	148.052	709913	145.069	3997.03	144.11	1620.44	146.064	1231.06
														144.112	11.5882	143.957	1829.68	148.052	920.333	145.086	238.242	144.111	45.4706	146.072	866.394
														144.915	1230.09	143.959	146021	148.076	1835.7	145.106	2309.48	145.049	1579.12	146.081	484.515
														144.962	11305.4	143.961	66.2353	148.546	358.424	145.107	13857.5	145.059	1917.74	146.09	174.818
														144.963	181.382	143.973	407.294	149.008	1610.18	145.109	52.8182	145.061	105766	146.092	4145.21
														144.978	903.235	143.975	37117.8	149.053	1712.88	145.153	419.697	145.062	2316.15	146.441	369.515
														145.048	8.47059	143.976	15.8235	149.055	98404.1	145.721	407.727	145.063	1.05882	146.786	331.879
														145.05	1939	144.029	5274.38	149.056	0.242424	145.953	3.0303	145.069	4299.18	146.986	1525
														145.059	1072.88	144.031	11.5294	149.072	490.879	145.954	17941.3	145.086	605.147	147.027	14960.4
														145.061	98174.5	144.064	1213.12	149.074	35397.2	145.955	404.879	145.398	373.647	147.029	647415
														145.063	108.853	144.066	104068	149.075	1791.24	145.998	10071.1	145.954	15747.9	147.031	897.697
														145.069	4961.68	144.077	279.971	150.001	1159.36	146.022	189.485	145.997	36.8824	147.042	5101.61
														145.086	219.676	144.11	204.794	150.022	598.667	146.024	9957.03	145.998	3873.24	147.046	4068
														145.531	509.882	144.24	419.559	150.029	337.909	146.041	3351.36	146.022	68.4412	147.048	536985
														145.652	445.382	144.461	304	150.058	23879.5	146.043	104291	146.024	6052.41	147.53	364.061
														145.71	467.912	144.486	341.471	150.074	276.606	146.045	7.12861e+06	146.043	72688.8	147.625	323.455
														145.953	574.824	144.896	285.618	150.076	33930.4	146.046	4411.76	146.045	4.65177e+06	147.734	393.424
														145.955	50701.9	144.962	9164.24	150.078	1.26881e+06	146.047	1.21212	146.046	391.588	148.008	340.455
														145.955	912.676	144.963	290.088	150.08	4716	146.056	379.152	146.064	974.471	148.031	365.788
														145.966	840.441	145.048	6.44118	150.081	6.33333	146.058	49770.7	146.066	1.52941	148.032	35211.7
														145.996	212.382	145.05	1341.82	150.158	582.364	146.059	2568.06	146.091	3502.59	148.033	774.667
														145.998	8980.82	145.059	1153.38	151.039	694.879	146.062	4825.58	146.348	411.294	148.049	15479.2
														146	83.5294	145.061	98001.5	151.075	5612	146.064	458273	146.678	388.118	148.052	526338
														146.022	23.5	145.063	102.706	152.009	10030.5	146.066	4815.27	146.987	1964.44	148.054	864.515
														146.024	15410.3	145.069	2485.91	152.011	589290	146.068	98.8182	147.027	2973.26	148.076	1138.64
														146.025	42.8529	145.086	1012.91	152.012	2256.64	146.072	503.636	147.029	158880	148.077	32.5152
														146.041	2185.32	145.341	396.794	152.014	4.63636	146.09	374.788	147.03	1163.85	148.443	319.939
														146.043	101957	145.953	467.618	152.043	1090.03	146.092	9112.39	147.042	3276.35	148.55	440.091
														146.045	6.93184e+06	145.955	49890.1	152.071	801.273	146.168	348.03	147.044	259.735	149.007	47.8182
														146.046	5262.65	145.956	62.4412	152.082	2262.39	146.423	441.727	147.046	3660.24	149.009	976.152
														146.047	1.02941	145.966	1162.71	152.534	47740.9	146.985	6.78788	147.048	585677	149.033	1655.18
														146.064	439.618	145.997	106	152.535	41.2424	146.987	1241.21	147.049	119.941	149.045	189.424
														146.07	446.559	145.998	3644.56	152.986	22.9091	147.027	872.727	147.081	417.735	149.055	51743.7
														146.072	3640.88	146.022	59.7941	152.995	11263.2	147.029	44285.4	148.032	3881.68	149.072	608.697
														146.091	10649.4	146.024	15958.2	152.996	4.84849	147.031	10.7576	148.049	16960.7	149.074	35249.4
														146.293	497.118	146.026	16.4118	153.014	4329.94	147.042	17235.7	148.052	576298	149.076	130.848
														146.327	480.765	146.041	1835.09	153.016	3.69697	147.046	5250.33	148.052	380.971	149.296	344.818
														146.374	644.559	146.043	66940.9	153.032	386.879	147.048	756768	148.074	4.58824	149.39	314.303
														146.39	438.059	146.045	4.60186e+06	153.035	1123.58	147.063	111.394	148.076	1351.26	150.001	2326.73
														146.958	509.029	146.046	4154.85	153.066	23074.4	147.065	44504.5	148.272	353.029	150.022	4076.36
														146.987	2543.47	146.047	20.5882	153.091	295.424	147.068	3034.24	148.415	358.559	150.056	459.697
														146.988	8.17647	146.064	818.735	153.537	1065.64	147.511	439.212	148.939	396.353	150.058	9927.61
														147.026	523.206	146.068	291.618	153.638	443.97	147.802	366.636	149.007	2.41176	150.076	33929.6
														147.028	398.824	146.072	549.353	153.835	443.97	148.032	375.273	149.009	1246.12	150.078	1.23822e+06
														147.029	20522.6	146.09	381.618	154.009	1049.64	148.049	29904.5	149.01	0.823529	150.079	42049.1
														147.031	8.02941	146.092	3881.41	154.011	151652	148.052	725920	149.053	1161.53	150.08	238.667
														147.042	11578.8	146.958	1010.32	154.013	45.2121	148.056	568.121	149.055	58158.5	150.424	405.939
														147.047	18804.6	146.959	21.4706	154.025	2081.48	148.076	1408.61	149.073	373.412	150.864	382.818
														147.048	1.11241e+06	146.985	3.88235	154.026	249295	148.782	401.182	149.074	32785.8	151.04	466.788
														147.049	909.912	146.987	2710.29	154.028	476.394	149.008	2047.64	149.076	25.0294	151.05	346.636
														147.096	418.059	147.028	13.8235	154.085	21.7273	149.044	455.273	149.546	453.529	151.073	8.51515
														147.543	418.824	147.029	19307.9	154.087	1588.73	149.053	1203.27	149.816	376.324	151.075	3639.73
														147.949	348.147	147.03	275.382	154.45	446.697	149.055	72577.2	149.943	317.206	151.286	368.212
														147.952	2210.32	147.042	3451.03	154.531	452.061	149.06	386.848	150.001	1047.82	151.645	411
														148.032	644.794	147.047	13481.3	154.96	380.788	149.072	14.6667	150.022	1352.44	151.647	451.424
														148.049	32150.6	147.048	708225	154.974	320.848	149.074	29520.9	150.058	13908.4	151.661	407.545
														148.052	969304	147.05	13.3529	154.992	1439.88	149.076	59.5152	150.074	216.618	152.009	6823.67
														148.052	1217	147.223	307.529	155.013	22.7576	149.091	1.9697	150.076	30005.1	152.011	509093
														148.076	1809.03	147.343	415.088	155.014	10725.9	149.093	27541.4	150.078	1.1475e+06	152.013	179.212
														148.077	42.5294	147.637	308.794	155.016	5.36364	149.094	397.576	150.079	44049.2	152.034	375.182
														148.171	391.765	147.952	751.824	155.03	394.03	149.394	376.03	150.08	435.735	152.071	1155.82
														149.008	2132.88	148.032	1336.91	155.034	1098.7	150.001	1188.85	150.687	414.353	152.082	1900.12
														149.053	3400.38	148.048	200.088	155.07	745.424	150.022	3739.61	150.969	393.176	152.084	0.363636
														149.055	139002	148.049	20222.6	155.082	1951.91	150.058	18548.8	150.979	1557.35	152.372	345.364
														149.06	1374.65	148.052	635743	155.082	17.3333	150.074	378.182	151.05	632.118	152.515	441.273
														149.061	28.1176	148.076	1512.38	155.106	577.697	150.076	30599.5	151.075	4546.32	152.532	850.758
														149.073	477.853	148.167	433.647	155.107	635.424	150.078	1.08042e+06	151.138	423.647	152.534	59106.8
														149.074	25459.5	148.456	569.765	155.194	393.455	150.079	2545.76	151.276	382.294	152.538	2.45454
														149.075	1076.53	148.576	625	155.613	467.667	150.08	1932.64	151.582	421.735	152.616	533.818
														150.001	916.412	149.007	80.5	155.652	370.909	150.091	359.455	152.009	6922.59	152.926	2288
														150.022	493.412	149.009	833.559	156.018	1186.97	150.979	366.667	152.011	537342	152.928	0.878788
														150.028	384.265	149.053	1707.65	156.026	108.909	151.023	438.061	152.012	5103.82	152.995	28393.8
														150.056	970.853	149.055	84818.3	156.027	7696.79	151.039	1682.21	152.043	886.941	152.996	0.636364
														150.058	40867.2	149.057	20.6471	156.029	773916	151.05	394.212	152.071	1273.88	153.014	5688.15
														150.074	178.824	149.073	724.471	156.031	161.394	151.075	1958.97	152.082	2686.5	153.035	975.091
														150.076	24862.8	149.074	37717.4	156.065	155.515	151.112	406.848	152.213	353.706	153.054	164.091
														150.078	1.01508e+06	149.075	1387	156.067	43.7273	151.561	433.515	152.378	325.647	153.066	33481.5
														150.079	8054.79	149.085	342.794	156.102	538.303	152.009	8615.82	152.534	72207.7	153.068	0.757576
														150.573	518.882	149.096	336.853	156.935	448.333	152.011	546218	152.926	464	153.091	801.788
														150.693	446.206	149.225	361.941	156.937	10.5455	152.012	3791.27	152.995	24345.9	153.114	353.121
														150.98	368.382	149.328	371.794	157.013	607.939	152.071	515.788	153.014	3810.79	153.456	374.939
														151.039	460.529	149.916	420.147	157.033	53406.3	152.082	1534.48	153.036	1155.56	153.755	321.697
														151.075	1079.21	150.001	2745.18	157.036	346.939	152.083	0.151515	153.066	44958.9	154.009	544.394
														151.112	317.294	150.028	335.706	157.048	13.8182	152.534	44267.3	153.091	442.794	154.011	101443
														151.364	497.765	150.058	25791.4	157.052	29.4848	152.535	0.818182	153.862	334.5	154.012	1907.36
														152.009	8752.29	150.074	356.118	157.078	385.424	152.995	27669.7	154.009	597.529	154.015	830.727
														152.011	655692	150.076	34527.6	157.086	1528.7	152.996	0.727273	154.011	106505	154.016	63.8788
														152.012	1302	150.078	1.37894e+06	157.087	33.1818	153.008	401.515	154.012	263.029	154.025	1233.36
														152.043	1083.56	150.079	25593.5	157.122	38678.8	153.014	3236.82	154.025	1598.56	154.027	182131
														152.082	1617.53	150.081	168.118	157.124	297.545	153.066	32741.3	154.027	182643	154.028	60.9394
														152.42	498.765	150.126	326.206	157.533	362.727	153.067	573.818	154.027	2622.47	154.05	474.394
														152.532	1201.18	150.501	380.588	157.897	154.909	153.091	1080.24	154.05	399.882	154.085	357.909
														152.534	65206	150.791	339.735	158.036	36212.8	153.15	398.636	154.085	163.824	154.086	6136.18
														152.535	13.8235	151.039	917.588	158.124	50.2424	154.009	982.879	154.087	2876.38	154.088	5.60606
														152.985	46.2647	151.075	5029.56	158.126	12109.5	154.011	103034	154.429	367.412	154.548	377.939
														152.995	10726.9	151.258	411.294	158.127	239.909	154.013	7.9697	154.479	371.588	154.96	349.848
														153.014	5804	151.949	454.206	158.656	408.576	154.025	1643.7	154.531	521.206	154.974	369.424
														153.035	1946.15	152.009	6261.71	158.951	375.818	154.027	196096	154.654	424.382	154.992	683.303
														153.066	35152	152.011	553456	159.028	7.93939	154.028	63.1818	154.95	132.588	154.994	4.9697
														153.067	289.265	152.012	1201.38	159.039	620	154.05	466.939	154.956	307.088	155.015	1513.91
														153.09	39.5588	152.043	919.176	159.041	6.15151	154.085	381.576	154.96	487.676	155.082	5775.64
														153.091	899.235	152.071	1779	159.064	12.4545	154.086	7441.45	154.974	351.235	155.083	5.27273
														153.139	351.088	152.08	26.1765	159.065	1506.64	154.583	406.879	154.992	308.088	155.105	60.0303
														153.492	508.765	152.082	3382.56	159.067	5.54545	154.637	440.818	155.005	420.706	155.108	131.667
														153.897	428.882	152.532	992.618	159.102	1176.91	154.96	816.909	155.034	613.706	156.027	4643.55
														154.007	212.412	152.534	45622.3	159.104	2.21212	154.974	1020.82	155.082	9719.35	156.029	569816
														154.01	2465.65	152.535	23.5588	159.274	348.848	154.976	11.0909	155.082	150.588	156.03	4784.61
														154.011	118842	152.986	12.7353	159.279	309.848	154.992	904.424	155.107	817.912	156.032	2.63636
														154.012	2464	152.993	34.7353	159.835	404.152	155.014	424.848	155.109	15.1765	156.065	80.7879
														154.025	2579	152.995	10831.8	159.889	1.90909	155.034	1178.15	156.018	392.412	156.067	119.485
														154.027	251192	153.014	4603.15	159.894	65.7273	155.071	84.2727	156.027	5411.24	156.516	379.061
														154.027	4377.15	153.065	667.324	159.918	438.091	155.082	5590.15	156.029	582793	156.586	362.333
														154.029	11.6765	153.066	27024.6	160.006	41207.3	155.106	100.273	156.03	3793.09	156.828	328.182
														154.085	23.4118	153.09	8.58823	160.008	4.36364	155.108	537.061	156.032	4.88235	156.935	776.182
														154.087	6100.09	153.092	903.882	160.032	341.364	155.289	434.424	156.065	6.88235	156.956	168.667
														154.156	522.853	153.215	403.382	160.059	504.545	155.561	427	156.066	177.324	156.994	409.727
														154.414	389.676	153.537	774.794	160.061	58701	155.763	450.212	156.341	366	157.033	31056.8
														154.96	2353.32	153.658	420.588	160.062	11.4545	155.981	413.091	156.569	406.676	157.038	387.394
														154.992	1362.26	154.01	3057.12	161.043	118.667	156.027	7402.27	157.033	25775.2	157.048	10.9091
														155.013	12.1765	154.011	145175	161.044	7257	156.029	600453	157.049	61.5882	157.052	14.697
														155.015	5119.94	154.012	2538.65	161.046	6.69697	156.031	718.727	157.052	8.29412	157.061	7853.27
														155.03	1388.59	154.025	5014.88	161.097	15.3333	156.065	130.879	157.06	43.7647	157.085	711.636
														155.034	973.676	154.027	210658	161.099	1295.7	156.067	5.87879	157.085	515.206	157.087	445.364
														155.071	1344.12	154.027	4125.12	161.101	21.4848	156.806	400.909	157.087	135.912	157.122	32228.7
														155.082	4203.85	154.085	156.353	161.587	338.788	156.852	375.182	157.121	254.735	157.124	390.242
														155.105	52.5882	154.087	5762.15	161.643	353.03	156.935	675.273	157.122	58673.3	157.237	408
														155.108	591.912	154.96	3815.44	161.756	475.515	157.033	38152.1	157.125	13.3824	157.326	313.576
														155.256	383.353	154.981	413.912	162.04	5500.58	157.052	63.1818	157.897	472.941	157.549	509.818
														155.676	336.088	154.992	515.706	162.39	331.636	157.084	78.5455	158.019	368.147	157.55	4.72727
														156.018	2366.88	155.013	16.7941	162.981	1859.79	157.086	3535.61	158.036	2207.79	157.842	436
														156.028	15818.2	155.015	10397.4	162.982	61.2121	157.121	2802	158.081	221.353	158.036	1925
														156.029	763425	155.03	328.647	163.051	628.091	157.122	61479.5	158.102	437.618	158.053	406.061
														156.031	381.794	155.034	1517.59	163.076	630.303	157.124	23.6061	158.124	411.735	158.124	254.394
														156.065	124.647	155.071	586.206	163.112	797.788	157.146	423.121	158.126	6840.44	158.126	12879
														156.066	50.9412	155.082	3168.15	163.114	6.87879	157.572	349.576	158.236	357.588	158.127	98.5455
														156.821	478.559	155.106	114.794	163.269	327.182	158.023	444	158.946	361.324	158.951	208.636
														156.893	77.3529	155.108	601.147	163.761	371.061	158.036	2577.42	158.951	589.412	159.029	1331.91
														156.894	998.5	155.473	449.471	165.018	1989.48	158.045	470.242	158.953	6.97059	159.031	4.30303
														157.031	1113.38	156.018	3884.26	165.02	181.121	158.082	185.939	159.029	337.441	159.064	40.4545
														157.033	51581.3	156.028	19227.2	165.039	251.03	158.124	717.818	159.064	49.0588	159.066	356.485
														157.051	255.882	156.029	675154	165.041	1201.45	158.126	11211.2	159.067	102.059	159.084	404.061
														157.085	348.235	156.03	4065.94	165.043	13.1818	158.345	408.485	159.102	418.471	159.102	275
														157.087	939.618	156.065	47.3529	165.055	489.333	159.029	716.485	159.199	496.794	159.147	401.576
														157.121	481.765	156.067	144.324	165.504	380.424	159.03	90.8788	159.446	357.912	159.824	416.879
														157.123	86661.9	156.895	32.3235	165.615	405.909	159.064	117.697	159.89	56.6765	159.885	17.0909
														157.125	98.8824	156.931	328.941	165.866	367.515	159.067	168.212	159.894	9.35294	159.889	11.4242
														157.294	491.206	157.007	329.088	165.959	598.455	159.101	624.939	160.005	1362.03	159.894	11.8788
														157.408	372.059	157.013	394	165.961	6.33333	159.102	187.879	160.007	68111.2	160.005	1014.21
														158.036	34873.4	157.031	578.147	165.996	147.303	159.388	439.455	160.061	43803.2	160.006	50999.1
														158.037	208.588	157.033	44249.9	166.022	785.152	159.421	479	160.204	365.824	160.007	479.091
														158.113	355.294	157.034	17.6176	166.024	26.8788	159.853	397.455	161.01	367.676	160.061	41402.8
														158.125	35.7647	157.048	16.9706	166.026	4822.42	159.889	20.6061	161.032	317.706	160.061	139.333
														158.126	12130.6	157.051	127.941	166.057	142.909	159.892	142.939	161.043	2.35294	161.043	69.0909
														158.128	10.2647	157.085	280.941	166.063	239.758	159.894	41.2424	161.045	12115.4	161.045	6641.15
														158.187	452.912	157.087	797.765	166.065	18418.9	160.005	57.303	161.046	164.735	161.098	49.7273
														158.832	481.676	157.121	191.912	166.067	102.97	160.006	48342.3	161.064	381.971	161.101	233.909
														158.892	998.029	157.123	93264.1	166.097	3182.15	160.007	778.788	161.081	330.118	161.522	396.03
														158.925	467.206	157.125	136.588	166.099	12.9394	160.059	140.152	161.098	282.971	162.008	432
														159.029	909.971	157.752	370.059	166.109	92.6364	160.061	44559.7	161.1	419	162.04	3132.52
														159.066	1280.41	157.897	363	166.112	28.4848	160.062	6.45455	161.39	379.912	162.567	446.697
														159.074	486.5	157.941	319.441	166.419	464.848	160.532	362.758	161.571	396.618	162.981	1623.21
														159.084	392.529	158.034	1088.59	166.539	407.727	161.045	9630.33	162.04	3947.76	163.076	706.273
														159.1	23.0294	158.036	31285.1	166.592	371.758	161.046	13.2424	162.042	13.8824	163.112	368.182
														159.102	2388.82	158.082	1040.68	167.017	487.485	161.081	419.788	162.399	343.647	163.311	396.182
														159.892	9695.79	158.124	104.765	167.033	7074.33	161.098	154.091	162.576	416.765	163.384	348.667
														159.893	446.912	158.126	11423.1	167.034	287194	161.1	1276.55	162.981	1832.91	164.112	341.606
														160.005	1042.79	158.282	460.324	167.036	1961.09	161.138	340.848	163.076	349.706	164.515	368.788
														160.007	56858.3	158.891	11.8235	167.037	6.54545	161.283	374.848	163.096	433.735	164.659	456.97
														160.007	202.382	159.027	10.2353	167.045	2738.61	161.893	73.6667	163.112	1122.38	164.793	357
														160.039	1009.79	159.029	539.529	167.05	1206.7	162.03	415.273	163.461	402.265	164.905	353.758
														160.059	976.265	159.031	5.73529	167.052	6.39394	162.04	3272.79	163.562	391.382	165.016	168.667
														160.061	66157	159.064	117.088	167.054	0.121212	162.04	191.364	164.3	323.647	165.019	3213.21
														160.062	30.9118	159.066	544.029	167.06	254.03	162.325	402.818	164.517	363.735	165.021	19.0606
														160.776	487.618	159.084	281.882	167.068	174.091	162.666	392.03	164.523	328.294	165.038	1.24242
														160.89	14.9706	159.102	1345.47	167.071	364.939	162.981	4622.42	164.812	461.118	165.041	322.818
														160.892	1435.74	159.35	291.676	167.082	548.939	163.051	534.788	164.814	298.824	165.128	365.818
														161.043	16.6176	159.89	97.1471	167.107	282.424	163.06	428.182	164.867	389.471	165.329	353.727
														161.045	10321.5	159.892	5854.44	167.451	369.848	163.076	623.091	164.876	456.853	165.763	444.485
														161.098	299.353	159.893	484.5	167.596	298.03	163.087	391.303	165.018	3548.47	165.907	339.576
														161.1	3179.53	159.895	25.5294	167.785	349.455	163.112	530.606	165.02	23.7941	165.997	679.727
														161.146	356.059	160.005	568.794	167.798	794.606	163.376	429.939	165.038	2.29412	165.999	90.4848
														161.294	364.853	160.007	46225.5	167.994	16.1818	163.445	443.182	165.041	594.029	166.027	2295.45
														161.778	461.882	160.059	913.882	167.996	623.606	164.011	4574.24	165.071	247.853	166.028	9.06061
														161.893	513.353	160.061	47261.9	168.027	25064.1	164.012	8.24242	165.163	393.265	166.049	2.93939
														162.04	1948.68	160.062	35.0588	168.038	610.273	164.071	445.939	165.274	415.059	166.058	0.575758
														162.271	428.882	160.89	27.0588	168.04	11840.7	164.135	405.152	165.302	399.088	166.063	251.879
														162.703	397.765	160.892	250.088	168.042	498624	164.323	380.545	165.553	348.5	166.065	16935.2
														162.723	455.147	160.893	13.4118	168.043	4090.58	164.515	322.364	165.8	420	166.098	4423.91
														162.892	391.971	161.043	159.794	168.045	1.60606	164.796	463.515	165.997	637.147	166.099	0.545455
														162.893	1398.5	161.045	5820.59	168.052	272.424	165.016	617.485	166.022	1098.41	166.108	229.606
														162.982	3401.94	161.046	189.294	168.059	48.9697	165.018	3740.12	166.027	3210.85	166.11	1138.85
														162.983	12.3529	161.098	112.971	168.066	193.303	165.021	31.0303	166.063	374.294	166.112	16.5152
														163.02	512.529	161.1	2588.74	168.077	216.061	165.038	9.36364	166.065	21973.9	166.567	366.121
														163.021	16.0294	161.894	300.353	168.08	2249.91	165.041	1522.21	166.067	19.1765	166.881	369.242
														163.076	846.353	161.97	317.559	168.083	92.5152	165.054	390.758	166.096	7.26471	167.033	4799.48
														163.112	441.294	161.989	307.5	168.201	334.424	165.07	372.636	166.098	6935.85	167.034	262405
														163.721	484.618	162.038	17.3529	168.674	372.061	165.091	415.727	166.108	625.735	167.036	2253.42
														164.742	515.471	162.04	3022.74	168.986	801.485	165.512	425.121	166.516	355.529	167.037	6.21212
														164.894	928.176	162.103	322.324	168.989	9943.21	165.826	378	166.539	376.912	167.045	5762.27
														164.92	388.029	162.705	278.941	169.031	508.727	165.959	479.788	166.543	320.324	167.052	11.7576
														165.019	1908.71	162.857	254.647	169.046	8832.73	165.982	318.212	166.992	422.382	167.054	52.4848
														165.038	9.97059	162.891	0.029412	169.052	792.424	165.998	342.97	166.994	10.9706	167.06	78.2424
														165.041	4784.5	162.894	27.0588	169.054	40.4545	166.022	500.788	167.033	4914.12	167.068	437.152
														165.055	357.912	162.98	26.2941	169.061	972.061	166.027	3496.42	167.034	275987	167.08	34.1818
														165.07	856.559	162.982	2301.32	169.085	2814.67	166.058	75.0606	167.036	1123.44	167.082	1470.91
														165.512	434.235	163.076	672.441	169.095	21.4848	166.064	612.364	167.044	10.6765	167.107	1287.33
														165.765	436.529	163.112	481.529	169.099	27.2121	166.065	21871.8	167.045	8416.03	167.152	415.636
														165.959	609.118	163.342	337.941	169.122	1093.12	166.067	24.9394	167.052	67.5882	167.248	442.061
														165.996	635.941	163.724	329.647	169.133	1070.91	166.098	4389.33	167.054	48.4118	167.901	406.545
														165.998	15.6176	163.781	437.676	169.134	170.333	166.109	126.091	167.069	552.235	167.995	6.9697
														166.022	1242.71	164.05	289.912	169.985	11453.1	167.011	1229.64	167.082	1846.85	168.025	357.697
														166.027	4552.24	164.436	317.412	170.034	509.182	167.013	92.4545	167.107	739.265	168.027	27836.5
														166.058	502.471	164.872	333.353	170.043	1626.61	167.033	5527.97	168.027	24292.1	168.04	9433
														166.065	34548.4	164.894	106.559	170.045	104764	167.034	266759	168.038	1368.74	168.042	435194
														166.066	572.941	165.017	215.588	170.047	271.788	167.036	196.818	168.04	10241.5	168.043	7386.61
														166.098	4318.03	165.02	1466.5	170.082	145.545	167.041	1882.64	168.042	458579	168.045	21.8182
														166.111	540.676	165.039	71.5882	170.844	359.515	167.043	81021.1	168.044	983.147	168.052	128.455
														166.539	1259.76	165.041	2459.47	170.999	549.758	167.044	3340.55	168.052	67.9706	168.058	236.424
														166.639	429.294	165.07	417.412	171.001	18.2121	167.045	0.393939	168.056	52.6176	168.079	47.697
														166.902	479.824	165.398	430.588	171.003	31989.7	167.05	1765.18	168.058	476.471	168.084	69.9697
														167.033	5077.59	165.8	287.647	171.006	2251949	167.053	60.0606	168.08	355.265	168.653	419.545
														167.035	316222	165.959	666.735	171.007	14636.5	167.06	9.36364	168.082	426.735	168.949	27.0303
														167.037	111.235	165.998	376.088	171.009	189.636	167.068	225	168.084	81.3529	168.987	889.394
														167.045	3826.21	166.022	421.5	171.029	507.03	167.07	551.788	168.947	35.8529	168.989	17687
														167.05	541.559	166.027	2261.65	171.04	340.97	167.082	450.515	168.949	1.17647	169.03	487.515
														167.054	367.5	166.058	526.706	171.049	1294.3	167.105	11.5152	168.987	395.676	169.039	340.091
														167.059	56.3235	166.065	26733.7	171.063	41.8182	167.107	976.303	168.989	10890.7	169.046	7357.64
														167.107	1191.94	166.067	26.5	171.065	3558.58	167.267	376.939	169.046	7720.03	169.047	9.24242
														167.234	349.735	166.098	2220.47	171.075	37.7879	167.5	413.455	169.047	9.76471	169.052	705.939
														167.252	450.324	166.11	342.529	171.077	3667.91	167.53	330.303	169.052	199.853	169.054	2.81818
														167.285	416.206	166.54	342	171.101	457.667	167.653	438.939	169.059	11.7059	169.061	9546.12
														168.025	494.971	167.033	4000.79	171.103	1233.39	167.773	352.545	169.061	6841.59	169.077	334.909
														168.027	31503	167.035	266836	171.136	218.818	167.89	377.333	169.082	3.14706	169.085	2765.94
														168.038	944.265	167.037	107.735	171.139	9735.3	168.014	466.818	169.085	5619.12	169.095	34.4242
														168.04	9890.06	167.045	3679.29	172.007	1549.21	168.025	376.455	169.123	1495.44	169.1	9.45454
														168.042	584274	167.05	370.765	172.009	72236.9	168.027	45119.5	169.134	2154.62	169.123	1201.61
														168.044	2671.97	167.053	585.471	172.011	33.1818	168.038	1584.18	169.641	382.029	169.125	12.2424
														168.052	26.0882	167.06	614.059	172.052	992.515	168.04	10375.7	169.923	448.5	169.134	1391.55
														168.059	343.765	167.069	683.382	172.058	83.2727	168.042	481993	169.985	4356.85	169.135	219.909
														168.079	132.912	167.075	578.324	172.06	5535.73	168.044	1541.45	169.987	7.97059	169.74	382.121
														168.082	24624.7	167.082	546.088	172.142	362.455	168.052	7.78788	170.043	1760.94	169.985	6960.55
														168.171	468.588	167.107	770.353	172.968	65.1212	168.059	130.182	170.045	139241	169.987	12.8182
														168.987	446.118	167.966	278.588	172.97	10704.2	168.08	344.121	170.081	222.824	170.043	1667.58
														168.989	15349.1	167.995	10.3824	172.972	64.9697	168.082	2004.79	170.266	319.647	170.045	124817
														169.046	12901.6	167.997	1051.88	173.002	415.636	168.084	700.121	170.412	406.118	170.081	133.818
														169.05	11.8824	167.997	116.647	173.008	145.333	168.887	396.485	170.599	347.529	170.082	309.636
														169.052	669.412	168.025	410.765	173.01	11490.1	168.987	460.636	170.692	381.647	170.1	29.1515
														169.054	39.4118	168.027	21606.4	173.012	8.84849	168.989	19877.3	170.868	358.5	170.118	389.091
														169.059	20.2647	168.038	843.941	173.047	1.21212	169.046	7562.24	170.946	497.706	170.273	335.333
														169.061	1126.26	168.04	6319.15	173.079	6.75758	169.047	11.4242	170.998	2892.35	170.893	389.212
														169.085	7788.91	168.042	465968	173.081	1285.36	169.054	4.54545	171.003	69825.7	170.998	2689.42
														169.095	6.52941	168.043	8266.94	173.118	346.545	169.061	491.242	171.006	3.61169e+06	171.003	49214.2
														169.101	416.559	168.045	33.5882	173.538	158.515	169.082	22.5758	171.007	23021.4	171.006	3.38908e+06
														169.121	5.29412	168.052	100.088	173.54	498.091	169.085	3547.21	171.009	43.0588	171.007	6700.85
														169.123	1675.59	168.056	0.823529	173.777	300.939	169.095	10.1212	171.029	584.235	171.009	11.7576
														169.134	207.088	168.059	197.765	173.809	6701.24	169.1	6.66667	171.048	2731.91	171.029	966.303
														169.889	395.471	168.078	303.735	173.977	39205.4	169.123	1039.73	171.052	467.118	171.04	583.636
														169.984	15.7647	168.082	20540.9	173.98	151090	169.134	531.182	171.063	67.7353	171.042	13.9091
														169.985	10516.4	168.084	67.5882	173.982	984.273	169.265	468.485	171.065	3397.38	171.048	3868.67
														170.043	1799.47	168.773	437.559	174.034	182011	169.34	416.667	171.067	32.1765	171.063	11.5455
														170.045	140632	168.829	401.471	174.037	2.16275e+06	169.49	407.636	171.077	10013.2	171.066	1292.85
														170.046	473.471	168.987	17.7941	174.04	7.2605e+07	169.985	7781.12	171.101	341.147	171.077	5118.12
														170.081	84.1176	168.989	11348.7	174.04	484603	170.043	2514.15	171.103	1188.15	171.1	145.485
														170.102	6.35294	168.991	18.9412	174.042	183283	170.045	163715	171.137	191.382	171.102	2468.7
														170.544	397.382	169.031	437.706	174.044	5790.06	170.057	507.909	171.138	12543.2	171.104	0.060606
														170.939	532.059	169.046	8262.29	174.091	599.576	170.059	0.060606	171.14	22.4118	171.137	306.485
														170.948	500.706	169.053	167.235	174.093	16.9091	170.082	461.879	171.725	376.647	171.139	12207.8
														170.998	581.059	169.061	1018.12	174.098	13234.4	170.083	17.8182	171.999	396.235	172.007	1474.33
														171.004	78955.3	169.083	55.3824	174.1	84119.2	170.39	417.091	172.007	2001.21	172.009	113328
														171.006	2.36381e+06	169.085	8658.24	174.102	93464.5	170.998	3461.27	172.009	126202	172.011	57.3939
														171.008	2405.12	169.09	442.235	174.112	518.758	171.002	106.242	172.011	86.7353	172.051	412.091
														171.029	210.412	169.095	1.41176	174.27	5764.42	171.003	73487	172.052	905.147	172.06	12487.1
														171.049	3206.5	169.1	33.8235	174.272	19.2727	171.006	3.46205e+06	172.054	9.61765	172.062	61.303
														171.065	93.9706	169.123	1932.79	174.778	328.273	171.007	18917.9	172.058	222.088	172.105	465.182
														171.067	1008.97	169.125	15.8824	174.945	246.697	171.009	132.606	172.06	9835.06	172.142	962.03
														171.077	7434.18	169.132	6	174.949	96.303	171.029	1149.33	172.142	481.588	172.968	23.5758
														171.078	356.647	169.134	2133.26	174.98	174.848	171.031	22.6061	172.373	390.912	172.97	7763.36
														171.101	575.324	169.984	187.118	174.982	1522.33	171.046	23.9091	172.97	6280.94	172.971	20.6667
														171.103	7699.21	169.985	12933.3	175.035	10045.6	171.048	6649.27	173.01	28667	173.01	25333.7
														171.137	211.235	169.987	32.0588	175.037	234109	171.064	382.182	173.047	21.6176	173.043	2.24242
														171.139	15145	170.043	1006.5	175.038	1557.09	171.067	162.97	173.081	1227.38	173.046	8.06061
														171.141	12.4118	170.045	98581.1	175.041	130677	171.071	401.879	173.116	30.4118	173.081	533.03
														172.007	1609.88	170.08	9.82353	175.043	5.74436e+06	171.077	5267.18	173.118	1667.53	173.116	5.66667
														172.009	75340.2	170.082	362.676	175.046	2205.03	171.079	9.87879	173.518	358.559	173.118	931.758
														172.011	91.8235	170.101	671.176	175.061	321.758	171.1	208.455	173.809	4125.32	173.361	330.758
														172.052	504.265	170.999	1371.56	175.062	12.6667	171.103	4592.21	173.92	451.794	173.807	42.5455
														172.058	10.5882	171.001	490.618	175.104	771.667	171.137	390.485	173.977	23579.6	173.809	5885.06
														172.06	4867.53	171.004	71549.3	175.106	125.485	171.139	12460.1	173.98	106513	173.977	54893.3
														172.097	750.5	171.006	2.01026e+06	175.112	337.727	171.141	15.1212	173.981	533.353	173.98	87295.9
														172.142	342.941	171.008	2540.32	175.868	336.97	171.456	414.879	174.034	40809	173.982	324.758
														172.968	21.5882	171.02	514.5	175.946	276.061	171.498	4790.58	174.037	1.62794e+06	173.99	377.697
														172.97	5051.91	171.029	1780.97	175.985	572.909	172	324.97	174.04	5.63682e+07	174.034	43467.4
														173.002	529.088	171.03	50.4412	176.045	257499	172.007	1882.33	174.042	185337	174.037	1.53936e+06
														173.008	32.0882	171.047	65.1176	176.047	4.56267e+06	172.009	120254	174.043	5793.91	174.04	5.4753e+07
														173.01	9512.38	171.049	2379.85	176.048	19700.4	172.011	39.9394	174.058	156.735	174.042	169941
														173.047	71.9706	171.063	4.64706	176.05	37.7879	172.051	538.758	174.097	13.7647	174.044	3681.12
														173.081	2047.38	171.066	866.294	176.054	1831.67	172.06	3380.18	174.099	49794.9	174.09	431.424
														173.083	14.7059	171.075	70.8235	176.108	1662.42	172.097	212.03	174.102	86446.9	174.098	4948.21
														173.118	1020.56	171.077	2825.56	176.11	314.212	172.105	180.758	174.104	71.0588	174.1	61825.5
														173.497	490.735	171.1	60.8235	176.478	369.97	172.142	1209.7	174.108	324.088	174.102	79737.2
														173.785	510.824	171.103	4607.35	176.493	528.636	172.968	176.848	174.27	3332.06	174.104	13.4242
														173.809	2414.38	171.137	184.647	176.527	446.303	172.97	7883.33	174.848	395.647	174.27	4034.85
														173.977	45945.7	171.139	16487	176.896	11.7576	172.971	1.24242	174.946	2069.32	174.361	432.061
														173.98	132779	171.156	374.382	177.033	20402	173.008	168.303	174.948	284.971	174.832	353.303
														173.982	75.1765	171.835	323.971	177.04	788.909	173.01	19772.8	175.035	5284.24	174.945	1474.61
														174.019	178.882	172.007	1370.68	177.044	3480.58	173.043	2.9697	175.037	175797	174.948	208.061
														174.034	182525	172.009	64791.2	177.048	24239.1	173.046	93.1212	175.038	1518.62	175.023	9.48485
														174.038	1.97088e+06	172.011	94	177.05	445412	173.081	731.848	175.041	72174.9	175.025	103.152
														174.04	7.24507e+07	172.052	1816	177.052	126.636	173.092	427.485	175.043	3.99366e+06	175.035	5852.67
														174.042	295056	172.058	292.059	177.091	614.485	173.116	79.1212	175.044	28761.4	175.037	176657
														174.044	2685.68	172.06	11133.9	177.093	1.33333	173.118	1195.94	175.046	1841.15	175.038	1586.52
														174.088	418.794	172.061	336.147	177.103	300.97	173.801	324.788	175.059	54.6471	175.041	68229.4
														174.092	452.882	172.069	289.618	177.127	598	173.809	7912.15	176.044	137997	175.043	3.86964e+06
														174.098	566.441	172.097	329.765	177.91	576.091	173.977	48746.7	176.047	1.26028e+06	175.046	1784.64
														174.1	82546.6	172.142	967.382	178.051	10995.2	173.98	86925.1	176.049	61.2647	175.075	462.394
														174.102	93519.5	172.513	280.765	178.054	258436	173.99	441.121	176.052	323	175.107	374.333
														174.104	604.059	172.719	458.912	178.056	20.5455	174.034	152915	176.526	2754.59	175.108	16.4848
														174.269	1199.41	172.968	12.9412	178.085	438.939	174.038	1.91024e+06	176.528	16.5882	175.576	494.394
														174.324	459.853	172.97	12302.3	178.087	303.424	174.04	56838414	177.031	26.9706	175.578	9.06061
														174.908	438.706	172.971	104.471	178.089	10.0909	174.041	507286	177.033	34333.7	175.985	405.606
														174.945	26.5882	173.008	54.3824	178.497	308.879	174.043	15036.2	177.038	7.91176	176.044	135374
														174.949	70.4412	173.01	12338.1	178.63	432.333	174.045	49.7879	177.04	759.294	176.047	1.22227e+06
														174.981	643.382	173.047	29.3235	179.043	16.8485	174.088	522.152	177.048	883.441	176.048	12559.5
														175.035	6614.94	173.082	1646.65	179.045	26466.6	174.099	22523.8	177.05	80710.1	176.052	651.091
														175.037	226703	173.116	11.9412	179.046	224.061	174.101	113322	177.091	491.235	176.154	360.697
														175.038	1506.18	173.118	1171.47	179.054	199	174.268	1.75758	177.103	409.412	176.526	1639.15
														175.041	211400	173.14	391.441	179.057	8785.55	174.27	2748.97	177.128	865	176.896	228.364
														175.044	5.58665e+06	173.809	7327.85	179.107	387.333	174.345	603	177.617	388.618	176.935	348.061
														175.045	10285.5	173.976	6260.76	179.898	48.9394	174.347	10.3333	177.895	518.912	177.033	23189.3
														175.105	905.294	173.978	62408.8	179.899	23.4242	174.891	637.455	177.898	259.471	177.038	42.4545
														175.425	432.794	173.98	84916.9	180.066	545.909	174.945	128.394	178.052	7.79412	177.04	1601.27
														175.906	71.5588	173.982	17.7059	180.075	18.8182	174.949	16.7576	178.054	2234.18	177.042	2.39394
														175.91	8.79412	173.992	538.794	180.077	723.727	174.981	513.121	178.071	402.647	177.047	3416.61
														176.045	187617	174.034	144212	180.081	1388.03	175.035	5950.27	178.086	959.941	177.05	74823.2
														176.047	4.64629e+06	174.038	2.1336e+06	180.66	386.545	175.037	180116	178.088	100.441	177.091	1874.27
														176.049	679.618	174.04	6.49315e+07	180.951	912.424	175.039	57.1212	178.213	389.618	177.103	461.455
														176.055	2174.32	174.043	34181.6	180.988	622.909	175.041	104002	179.044	885.059	177.128	33.6667
														176.109	1242.47	174.045	55.7941	181.059	74.6667	175.043	4.0466e+06	179.045	37492.7	178.052	166.485
														176.111	27.9412	174.088	433.588	181.061	4429.27	175.046	7033.18	179.054	47.0588	178.054	6282.48
														176.374	511.412	174.099	47703	181.087	284.636	175.91	2.48485	179.056	200.176	178.056	2.42424
														176.893	253.941	174.102	106347	181.991	4847.67	176.044	151119	179.557	708.029	178.086	823.697
														176.895	2630.65	174.104	20.7353	181.993	23552.4	176.047	1.26314e+06	179.817	340.294	178.089	9.57576
														176.943	414.912	174.268	12.0294	182.053	16370.2	176.049	33.8485	180.077	5188.26	179.041	368.515
														177.031	608.618	174.27	3306	182.055	444024	176.526	510.818	180.079	4.94118	179.044	859.333
														177.033	27510.5	174.943	7.44118	182.058	1.58876e+07	176.748	416.394	180.081	1367.24	179.045	31327.8
														177.038	1.79412	174.948	198.265	182.06	75407	176.752	448.333	180.083	26.8529	179.054	187.758
														177.041	450.559	174.98	20.9412	182.061	4485.88	176.893	134.152	180.102	212.147	179.056	318.061
														177.044	3247	174.982	1670.29	182.092	360	176.896	82.7576	180.313	314.912	179.284	454.636
														177.046	6.73529	175.025	81.1765	182.095	1825.97	177.033	19219.7	180.709	383.118	179.359	439.727
														177.048	16264.8	175.035	5034.65	182.1	44.8788	177.038	142.242	180.943	396.176	179.566	453.97
														177.05	449510	175.037	208791	182.121	2424	177.04	2976.24	180.951	361	180.066	1014.88
														177.052	229.824	175.038	1984.26	182.123	25482	177.045	74.8485	181.013	962.441	180.077	2152.24
														177.09	3.52941	175.041	186860	182.126	313.333	177.047	3372.79	181.026	2417.41	180.081	268.576
														177.092	1381.35	175.044	5.02437e+06	182.134	222.667	177.05	77385	181.059	18.3529	180.083	19.1818
														177.103	808.265	175.044	25089.6	182.135	683.061	177.052	19.3636	181.061	6314.41	180.103	232.727
														177.128	818.882	175.045	7886.59	182.272	359.273	177.091	620.667	181.087	346.794	180.394	376.121
														177.668	461.588	175.062	16.4118	183.053	562.848	177.128	653.818	181.311	364.412	180.951	1124.03
														177.895	433.118	175.105	1112.15	183.055	40048.9	177.194	440.788	181.829	406.824	180.975	391.939
														178.051	13971.4	175.588	452.559	183.056	541.758	177.599	464.939	181.99	3722.15	180.988	441.485
														178.054	243874	175.91	22.7059	183.059	30537.3	177.874	402.636	181.993	20511.9	181.014	2416.94
														178.054	1679.15	175.947	147.382	183.061	807974	178.052	189.455	181.995	18.5588	181.024	77.6364
														178.056	1.47059	176.044	156773	183.064	528.364	178.054	6166.48	182.047	197.235	181.026	2439.48
														178.085	75	176.047	4.18497e+06	183.065	495.364	178.056	5.09091	182.052	22921	181.029	12.5455
														178.087	2842.62	176.048	9017.47	183.077	402.97	178.085	41.2424	182.055	442254	181.059	29.7576
														178.089	7.94118	176.107	1117.97	183.098	119.485	178.086	782.636	182.058	1.41744e+07	181.061	2548.52
														178.882	414.5	176.893	2.35294	183.101	1293.79	178.089	59.1515	182.06	109069	181.122	356.848
														178.9	1.73529	176.895	3589.94	183.138	125.758	178.418	439.091	182.061	13846.3	181.199	352.545
														178.905	13.5	177.031	372.529	183.183	449.939	178.593	420.424	182.063	29.9706	181.207	378.697
														179.044	528.912	177.033	24194.5	183.334	427.121	179.044	702.121	182.095	606.706	181.495	430.818
														179.046	36001.6	177.04	619.029	183.97	4121.33	179.045	30321.7	182.1	126.588	181.811	399.758
														179.047	28.9412	177.044	4859.44	184.001	683.576	179.054	480.212	182.121	1235.03	181.813	0.454545
														179.054	105.824	177.048	12643.1	184.037	5485.79	179.057	268.545	182.123	19580.1	181.991	3283.97
														179.057	10431.8	177.05	402851	184.06	200.879	179.558	2656.24	182.125	774.794	181.993	19790
														179.355	466.235	177.051	2179.26	184.062	102921	179.9	50.6667	182.223	335.088	181.994	499.03
														179.558	601.324	177.091	1177.62	184.063	1051.09	180.03	593.273	182.56	399.235	182.052	24736.6
														179.672	504.324	177.103	295.647	184.065	10.2727	180.064	23.4848	183.04	17270.6	182.055	396548
														179.901	32.2353	177.127	372.265	184.097	309.697	180.066	3814.24	183.053	809.5	182.058	1.37304e+07
														180.066	1487.03	177.128	91	184.108	9080.55	180.077	4170.67	183.055	33562.5	182.06	69096.2
														180.077	1277.09	177.773	404.676	184.11	0.69697	180.081	1021.64	183.059	18807.6	182.062	343.636
														180.082	1539.91	177.892	2.79412	184.685	454.636	180.083	2.0303	183.061	728560	182.094	137.606
														180.102	442.176	177.895	2742.44	184.981	481.788	180.102	208.121	183.064	906.882	182.1	60.8788
														180.9	478.765	177.904	82.9118	184.983	15666.9	180.665	475.606	183.077	506.294	182.121	4162.55
														180.951	374.882	177.906	0.588235	184.987	16.4242	180.899	439.121	183.085	441.294	182.124	20216.5
														181.014	923.029	178.051	12055.8	185.046	18.5455	180.951	1296.64	183.101	1404.32	182.126	89.7879
														181.024	4.38235	178.054	221334	185.054	880.485	181.013	517.182	183.138	782.147	182.564	385.091
														181.026	968.5	178.056	56.6471	185.056	24380.8	181.026	1273.67	183.817	370.618	182.996	700.212
														181.061	2537.12	178.087	2590.5	185.057	594.818	181.061	4719.61	183.97	4683.88	183.04	17011.2
														181.991	4251.24	178.089	49.8824	185.081	712.909	181.087	252.152	183.972	11.7353	183.053	497.879
														181.993	26281.5	178.877	329.647	185.109	202.242	181.99	2801.24	184	556.088	183.055	32283.5
														182.053	18313.7	178.903	52.1471	185.111	40779.4	181.993	20346	184.024	730.794	183.056	653.273
														182.056	717871	179.043	7.44118	185.113	23.6667	181.995	179.182	184.037	1694.44	183.059	20582.5
														182.058	1.73414e+07	179.045	26181	185.117	1164.24	182.053	19936.6	184.043	332	183.061	696347
														182.061	16898.4	179.047	32.4706	185.151	123.242	182.056	470460	184.06	1782.03	183.063	5663.42
														182.063	45.1176	179.054	48.4412	185.154	7368.85	182.058	1.42761e+07	184.062	87024.1	183.065	93.6667
														182.095	169.176	179.057	10802.9	185.157	6.69697	182.061	8675.06	184.065	24.4412	183.081	434.97
														182.097	17423.5	179.09	443.029	185.311	332.182	182.093	1034.21	184.107	417.529	183.098	21.303
														182.1	48.4118	179.107	307.441	186.04	2326.48	182.095	1007.61	184.108	13103.3	183.101	672.273
														182.121	2390.74	179.321	427.647	186.115	992.061	182.099	311.818	184.981	326.118	183.136	32.5152
														182.123	27573.8	179.703	472.647	186.387	431.545	182.121	2826.09	184.983	20189.5	183.138	2557.36
														182.126	122.147	179.898	35.2353	186.435	499.273	182.123	19566.1	184.986	5.32353	183.97	4966.33
														182.919	511.618	179.901	168.5	187.058	5.69697	182.126	734.697	185.043	13.6765	184.024	786.364
														183.053	408.176	180.006	282.206	187.097	872.636	182.509	428	185.046	59.2647	184.037	3392.82
														183.055	48622.3	180.045	526.971	187.099	6.0303	182.976	444.091	185.054	1119.62	184.043	388.818
														183.056	394.382	180.066	349.029	187.107	901.061	182.986	3145.3	185.056	39155.6	184.06	280.121
														183.059	20624.3	180.077	1637.12	187.109	180.03	182.988	18.7273	185.057	425.941	184.062	86592.8
														183.062	901071	180.079	19.6471	187.133	480.455	183.015	51.5152	185.08	10.1765	184.064	11.0303
														183.064	2401.44	180.082	1327.71	187.887	382.848	183.017	7582.42	185.082	225.824	184.108	11792.7
														183.101	5480.26	180.102	751.706	187.973	473.182	183.018	586.697	185.109	928.765	184.111	15.1212
														183.138	2282.12	180.739	350.676	187.985	68.5152	183.04	782.909	185.111	52500.1	184.31	329.091
														183.968	424.765	181.014	892.471	187.987	10906.2	183.042	37.3636	185.113	117.676	184.683	349.727
														183.97	42431.5	181.016	0.852941	187.988	344.727	183.053	820.364	185.117	1184.24	184.981	232.636
														184.001	505.971	181.061	1506.62	188.053	104198	183.055	34079.6	185.119	17.0294	184.983	8814.58
														184.037	3098.03	181.087	88.6471	188.056	3.25057e+06	183.056	691.242	185.152	576	184.986	134.061
														184.06	1377.62	181.335	314.618	188.058	913.545	183.059	22935.7	185.154	12563.9	185.044	164.152
														184.062	111001	181.36	303.676	188.125	475.455	183.061	711744	185.35	353.912	185.054	1046
														184.064	355.235	181.991	2768.88	188.997	4074.82	183.062	6811.12	185.588	374.176	185.056	36711.5
														184.106	6.55882	181.993	18246.1	188.999	86.6061	183.064	954.939	185.655	483.118	185.057	1293.42
														184.109	15912.4	181.996	418.382	189.038	70.0303	183.098	16.697	185.701	615.765	185.08	227.455
														184.974	1114.06	182.052	1540.21	189.04	2033.48	183.101	2831.67	185.752	404.5	185.083	10.9394
														184.981	3.35294	182.054	14057	189.042	13.6364	183.136	121.061	185.987	375.912	185.109	1225.76
														184.984	32821.7	182.056	608218	189.053	2238.58	183.139	1432.7	186.04	3147.26	185.111	52359.2
														184.986	9.41177	182.058	1.41095e+07	189.057	5356.48	183.914	98.0606	186.052	424.412	185.114	6.33333
														185.014	445.176	182.06	95169.5	189.059	286202	183.968	261.848	186.059	448.471	185.117	770.515
														185.043	16.1765	182.062	2588.12	189.112	538.939	183.97	22492.8	186.113	147.176	185.152	727.515
														185.046	79.5	182.09	536.588	189.504	377.848	183.999	22.7576	186.115	1082	185.154	10169.8
														185.054	715.735	182.092	42.5588	189.972	183.424	184.001	1141.64	186.243	425.029	185.155	246.515
														185.056	30046.6	182.097	10963.7	190.017	505.455	184.037	4940.39	187.059	14.5294	185.676	687.394
														185.057	331.324	182.1	34.2647	190.035	531.818	184.06	1747.52	187.072	1176.59	185.987	559.667
														185.081	426.588	182.121	962.324	190.06	9285.76	184.062	86312.3	187.097	757.676	186.04	3936.64
														185.083	6.97059	182.123	14997.6	190.063	230811	184.064	374.636	187.133	2400.12	186.041	403.182
														185.111	29582.3	182.125	4438.97	190.123	200.848	184.108	11960.5	187.985	767.088	186.076	688.848
														185.113	184.647	183.053	1303.29	190.463	463.273	184.117	526.273	187.987	13476.9	186.114	2868.48
														185.118	3075.09	183.055	36058.1	191.017	343	184.162	482.788	188.053	119262	186.156	24.4848
														185.152	381.706	183.059	14353.9	191.019	13711.6	184.621	405.364	188.056	4.38244e+06	186.158	732.879
														185.154	7792.94	183.061	730573	191.021	6.0303	184.974	411.455	188.057	919.588	186.262	349.727
														185.288	360.118	183.063	11015.4	191.054	378.091	184.982	1021.55	188.124	1997.26	186.277	317.121
														185.987	518.853	183.065	20.9706	191.056	1556.27	184.984	22140.1	188.39	357.471	187.058	0.848485
														186.04	417.118	183.098	35.4118	191.066	13759.1	185.046	5.81818	188.997	626.529	187.072	686.182
														186.112	0.294118	183.101	6186.53	191.107	147.455	185.054	927.97	189.038	243.912	187.097	648.03
														186.114	1075.65	183.101	310.882	191.143	367.818	185.056	28853.3	189.04	2436.59	187.099	6.30303
														186.116	27.6176	183.139	808.176	192.007	12.9394	185.058	18.1515	189.042	20.6765	187.108	399.515
														186.4	551.353	183.667	402.618	192.009	1739.7	185.082	75.4848	189.053	2961.97	187.131	40.6667
														187.024	655	183.968	189.912	192.067	310.545	185.109	997.727	189.057	4992.82	187.133	2165.58
														187.063	2.55882	183.97	10175.7	192.069	14150.7	185.111	43104.7	189.059	342809	187.136	10.2424
														187.072	652.529	184.037	3963.03	192.077	505.152	185.113	13.8485	189.964	439.676	187.245	418.576
														187.095	29.5882	184.06	1293.71	192.1	64.1818	185.117	1754.45	189.966	5.79412	187.985	627.788
														187.097	2617.38	184.062	90933.8	192.104	8.90909	185.152	873.909	189.973	1022.5	187.987	15065.8
														187.108	193.941	184.063	732.882	192.908	17.3333	185.154	12195.7	190.015	29.7941	188.053	105720
														187.134	2194.26	184.109	7781.85	192.99	10667.9	185.964	409.364	190.017	2850.79	188.056	3.90114e+06
														187.987	4480.59	184.982	29.0882	193.033	129.758	186.04	459.697	190.06	2546.09	188.057	2081.45
														187.989	13.2941	184.984	34266.3	193.035	2465.39	186.076	152.697	190.063	121561	188.059	6.24242
														188.053	95847.5	184.985	714.559	193.037	20.0909	186.112	139	191.017	29.0588	188.122	243.576
														188.056	4.27603e+06	184.987	24.7059	193.073	452.091	186.115	2446.61	191.019	8551.79	188.125	1840.58
														188.058	330.824	185.054	102.353	193.565	334.424	186.158	363.879	191.02	47.4118	188.127	313.97
														188.125	564.088	185.056	26759.7	194.059	531.818	186.323	394.455	191.054	349.618	188.997	2236.76
														188.425	646.706	185.057	823.735	194.102	430.788	186.711	434.03	191.056	981.794	188.999	8.81818
														188.998	820.735	185.065	859.382	195.004	525.788	187.044	386.879	191.064	106.5	189.024	360.091
														189.038	59.6765	185.081	1488.09	195.006	18538.5	187.062	58.5152	191.066	2044.97	189.039	1206.55
														189.04	1490.18	185.11	1127.26	195.04	594.061	187.072	1141.85	191.107	180.706	189.041	252.606
														189.042	10.3529	185.111	36311.5	195.048	202.818	187.097	400.788	192.069	1097.12	189.051	24.2727
														189.051	124.647	185.112	923.971	195.051	1865.91	187.107	210.182	192.077	453.559	189.053	4299.45
														189.053	4258.18	185.117	754.882	195.81	375.242	187.133	1266.18	192.1	39.9118	189.057	5839.61
														189.057	10897	185.119	160.471	195.903	48.8788	187.985	881.697	192.103	1103.88	189.059	317224
														189.059	364024	185.151	719.824	195.908	24.697	187.987	15285.7	192.908	19.9118	189.061	10.4848
														189.075	1.35294	185.154	12505	196.02	389.576	188.014	455.152	192.988	177.118	189.233	377.273
														189.079	1.47059	185.157	20.8529	196.022	23595.2	188.053	132498	192.99	13941.8	189.973	731.97
														189.113	347.441	185.987	384.441	196.024	22.9697	188.056	5.09915e+06	193.033	479.265	190.017	2006.88
														189.281	429.206	185.989	5.97059	196.065	318.242	188.057	2307.55	193.035	2109.94	190.06	3095.82
														189.283	7.64706	186.04	950.353	196.097	524.424	188.121	84.2727	193.074	378.882	190.063	119949
														189.37	487.765	186.091	324.676	196.171	500.97	188.123	2379.79	193.106	241.382	190.065	0.787879
														189.372	8.29412	186.093	2.26471	196.9	1.72727	188.125	2067.18	193.122	356.971	190.797	456.545
														189.973	891.265	186.115	1698.5	196.905	35.8182	188.127	293.848	193.124	10.2941	191.017	133.242
														189.975	4.29412	186.158	722.206	196.981	479.03	188.244	417.455	193.884	370.206	191.019	8735.36
														190.06	9294.76	186.814	419.588	196.984	17769.8	188.915	414.364	194.117	129.676	191.021	1.27273
														190.063	302555	187.061	358.176	196.985	195.091	188.997	1399.03	194.689	430.912	191.054	341.333
														190.064	155.294	187.072	400.471	197.019	294.061	189.037	97.4545	194.988	473.206	191.056	1661.21
														190.123	469.265	187.097	931.118	197.021	21755.7	189.039	1749.55	195.004	887.471	191.066	594.697
														191.019	7444.97	187.099	9.11765	197.054	371.788	189.042	3.21212	195.006	19259.9	191.969	535.333
														191.021	6.85294	187.108	610.176	197.056	16363.9	189.051	72.8788	195.04	1504.76	191.971	21.7879
														191.053	74.6176	187.131	0.852941	197.057	222.879	189.053	7242.27	195.043	33.0588	192.07	1301.24
														191.056	2965.91	187.133	1947.09	197.082	286.03	189.057	8735.3	195.048	70.7353	192.072	29.5455
														191.064	502.382	187.485	359.559	197.094	26.7273	189.059	408863	195.051	2920.88	192.101	94.2727
														191.066	22931.4	187.564	364.5	197.097	2635.39	189.074	22.1515	195.053	1.20588	192.103	233.788
														191.217	501.412	187.91	404.529	197.118	239.939	189.113	411	195.315	446.853	192.723	398.697
														191.5	407.912	187.985	31.7059	197.155	552.091	189.971	97.7576	195.35	363.912	192.988	62.6364
														192.009	1914.62	187.987	5535.29	197.579	527.455	189.973	1025.79	195.81	439.912	192.99	11794.2
														192.067	450.853	187.989	33.0588	198.086	21.1515	190.06	3580.24	195.903	7.47059	192.991	240.333
														192.069	19888.6	188.034	407.441	198.088	6878.52	190.063	146449	195.908	55.8235	193.032	8.09091
														192.077	673.118	188.053	52135.8	199.006	156.697	191.017	81.4242	196.017	147.529	193.034	1721.03
														192.1	19.6176	188.056	2.89857e+06	199.059	24.1515	191.019	9667.3	196.02	1341.76	193.037	56.3636
														192.103	596.559	188.057	3779.88	199.062	40.9394	191.053	481.697	196.022	22998	193.123	401.212
														192.799	389.059	188.061	3.11765	199.07	209.485	191.056	6063.15	196.024	124.588	193.333	326.848
														192.909	134.088	188.995	0.235294	199.072	7213.42	191.056	132.606	196.064	450.824	193.674	396.939
														192.911	1606.82	188.997	2733.03	199.096	38.9697	191.064	151.212	196.098	544.529	194.064	401.545
														192.99	8610.65	188.999	31.6176	199.099	10.1818	191.066	5013.21	196.224	334.412	194.093	353.939
														192.992	50.4412	189.039	56.7059	199.134	2713.76	191.107	633.697	196.905	60.2941	194.803	434.242
														193.033	12.7647	189.041	2245.32	199.167	46.6364	191.742	561.697	196.93	64.3824	195.004	765.909
														193.036	1529.47	189.053	2868.47	199.169	18837.5	192.006	545.061	196.952	443.412	195.006	16554.3
														193.037	10.7059	189.057	7116.21	199.171	710.758	192.008	7.42424	196.982	1070.29	195.041	1573.91
														193.123	519	189.059	240927	200.064	692.03	192.067	30.4848	196.984	37162.8	195.048	26.1212
														194.062	8.52941	189.113	314.029	200.068	910.182	192.07	2243.79	196.985	266.235	195.051	496.061
														194.064	845.588	189.719	275.529	200.173	1910.97	192.1	161.636	197.019	2028.47	195.654	418.606
														194.117	272.029	189.721	0.029412	200.174	237.939	192.103	257.697	197.021	106585	195.908	27.4848
														194.178	459.412	189.87	382.765	200.943	391.424	192.105	10.5455	197.023	24.6176	196.02	745.667
														194.901	37.5882	189.973	455.441	200.96	76.7576	192.594	491.788	197.054	599.412	196.022	16972.1
														194.904	1144.79	190.06	5843.03	200.962	4474.55	192.678	397.848	197.056	28314.3	196.096	167.333
														194.906	23158.9	190.063	207849	200.972	27.6061	192.908	0.515152	197.058	21.1176	196.098	333.727
														194.908	132.235	190.124	348.235	200.975	1487.42	192.911	88.2727	197.096	799.765	196.9	4.45455
														194.91	153.265	191.013	389.059	201.01	344.515	192.913	18.3939	197.098	9.67647	196.91	106.121
														195.004	69.6765	191.017	54.8235	201.056	351.091	192.99	8527.79	197.118	265.147	196.928	228.727
														195.006	12673.7	191.019	11552.8	201.113	964.455	192.991	438.606	197.152	0.617647	196.93	17.303
														195.026	373.765	191.021	22.0294	201.148	179.424	193.027	434.606	197.154	521.088	196.975	408.97
														195.048	67.7941	191.054	234.765	202.033	58.1212	193.033	55.303	197.156	6.64706	196.982	962.758
														195.051	5890.59	191.056	1899.88	202.035	3383.18	193.035	2124.82	197.165	414	196.984	26724.1
														195.053	10.2647	191.059	500.882	202.072	376.848	194.119	209.879	197.491	897.471	196.987	26.7879
														195.859	386.5	191.064	379.412	202.761	444.758	195.004	935.333	197.663	338.824	197.019	1235.39
														195.906	6501.09	191.066	9622.91	202.951	481.818	195.006	18550.6	197.807	572.5	197.021	87203.3
														195.908	10.3824	191.142	1.55882	202.953	22.0909	195.008	18.8485	197.81	13.5	197.024	17.4242
														196.02	532.912	191.144	907.265	203.056	47.5152	195.048	68.4848	197.987	373.912	197.056	18828
														196.022	15916.3	192.007	31.7647	203.064	97.303	195.051	1830.45	198.025	1015.82	197.058	15.7273
														196.097	407.176	192.009	1148.24	203.067	5397.39	195.102	493.121	198.088	13632.9	197.081	475.818
														196.903	877.265	192.067	63.6765	203.068	184.788	195.902	0.181818	198.638	417.735	197.097	1712
														196.906	288.853	192.069	10324.3	203.091	155.061	195.908	28.8788	198.706	350.059	197.099	18.6061
														196.91	882.912	192.098	383.235	203.869	392.848	196.02	75	199.059	18.0882	197.118	503.061
														196.911	2.35294	192.103	1351.94	203.96	435.364	196.022	11400	199.062	59.1471	197.153	119.515
														196.984	23409.8	192.845	496.265	204.049	12.5455	196.097	573.333	199.07	21.5294	197.156	7.39394
														196.987	3.23529	192.907	191.412	204.051	1536.82	196.099	28.9394	199.072	11188.6	197.164	393.152
														197.019	1337.56	192.909	299.618	205.121	133.273	196.9	99.0909	199.096	126.353	197.987	434.545
														197.022	43420.7	192.912	3512.68	205.123	2037.91	196.91	159.152	199.131	9.5	198.025	596.909
														197.054	467.147	192.988	52.2941	205.158	804.606	196.982	839.242	199.134	894.147	198.027	28.1212
														197.056	17155.2	192.99	10306.8	205.16	1323.03	196.984	25702.5	199.167	47.3235	198.088	8246.42
														197.058	45.5882	192.992	53.7647	205.715	501.758	196.986	63.4545	199.169	23138.6	198.925	390.909
														197.081	207.265	193.033	82.6471	205.957	18776.7	197.019	882.636	199.279	380.882	198.991	357.333
														197.097	638.765	193.035	2330.82	205.96	547589	197.022	75153.6	200.054	1.41176	199.007	161.364
														197.152	32.6765	193.037	0.823529	205.962	359.879	197.026	752.03	200.056	1559.82	199.059	42.7273
														197.155	1420.09	193.05	351.912	205.964	438.576	197.054	371.152	200.068	394.794	199.063	94.8788
														197.489	3.26471	193.087	127.912	206.958	165.788	197.056	16194.8	200.128	436.441	199.07	12.0606
														197.491	2101.68	193.123	319.147	206.961	2860.33	197.095	40.4545	200.171	37.7941	199.072	6515.58
														197.902	386.853	193.619	427.265	206.963	69085.2	197.097	382.97	200.173	2128.09	199.095	12
														198.06	537.647	193.91	443.941	206.965	833.515	197.154	854.121	200.277	380.5	199.098	66.0606
														198.088	8376.74	194.118	188.676	207.15	487.909	197.49	491.818	200.627	440.324	199.134	1112.36
														198.587	488.5	194.902	11.0588	207.635	383.485	197.987	415.364	200.96	173.676	199.168	435.697
														198.589	6.08824	194.904	496.794	207.953	9326.85	198.025	419.394	200.962	8087.5	199.17	15568.4
														199.062	132.088	194.906	39493.7	207.956	218402	198.076	154.242	200.974	450.588	199.172	17.4545
														199.072	7157.82	194.908	188.559	207.958	563.061	198.088	10167.4	201.041	280.441	199.674	345.606
														199.097	413.853	195.004	125	207.964	2086.42	198.849	409.545	201.051	193.206	199.955	87.0909
														199.134	2885.24	195.006	16255.1	207.967	43229.8	199.037	515.242	201.074	12.8235	200.056	2290.24
														199.168	139.647	195.008	21.9706	207.97	25	199.059	79.4242	201.078	8.29412	200.058	26.6061
														199.17	20622.6	195.041	374.941	207.999	366.848	199.062	157.697	201.113	1004.71	200.069	356.667
														199.85	446.794	195.051	1953.03	208.001	16674	199.07	53.5455	201.149	406.088	200.172	464.909
														200.056	219.765	195.053	28.2941	208.002	337.182	199.072	7561	201.96	19.0294	200.175	11.7273
														200.171	61.5	195.102	366.118	208.957	142.121	199.097	263.879	201.962	894.676	200.96	141.788
														200.174	1530.71	195.139	157	208.959	13043.8	199.134	858.303	202.003	994.412	200.962	9120
														200.96	5.32353	195.904	72.1471	208.97	474.121	199.136	1.30303	202.033	328.676	200.963	152.97
														200.962	3445.56	195.906	5674.35	208.984	385.545	199.168	1467.42	202.035	8289.74	200.975	1569.82
														200.964	35.5294	195.907	122.971	209.01	1.21212	199.17	17704.8	203.049	616.912	201.051	433.273
														200.975	1672.74	196.02	751.353	209.012	681.455	199.171	242.273	203.051	33.2059	201.074	89.2727
														200.977	9.38235	196.022	23999.9	209.021	232.152	199.411	426.03	203.057	1.11765	201.078	19.6364
														201.074	4.32353	196.036	381.294	209.023	8582.76	200.056	1900.03	203.065	177.912	201.113	277.515
														201.078	82.1765	196.038	1.05882	209.025	526.636	200.09	17.0303	203.067	6207.91	201.149	403.576
														201.113	1235.62	196.055	450	209.951	355.606	200.093	755.152	203.068	340.294	201.617	477.909
														201.511	498.294	196.057	2.85294	209.953	18130.5	200.171	63.8182	203.144	356.088	201.619	25.9394
														201.981	460.706	196.061	665.382	209.96	216.394	200.173	1605.58	203.146	1.52941	201.997	446.182
														201.983	0.029412	196.065	340.735	209.962	6622.7	200.96	86.7273	203.343	459.735	202.003	418.364
														201.996	513.794	196.097	819.882	210.077	149.485	200.962	4460.09	203.485	433.382	202.033	167
														202.033	7.26471	196.1	0.676471	210.085	3269.94	200.997	914.697	203.583	392.265	202.035	9302.67
														202.036	1332.53	196.739	260.471	210.088	121780	201.016	43.6667	204.048	10.0588	202.038	22.9091
														202.046	300.882	196.9	121.176	210.092	387.273	201.019	4077.58	204.051	2550.5	202.532	345.576
														202.941	0.970588	196.904	1255.29	210.113	335.485	201.02	456.212	204.075	401.588	202.943	1386.21
														202.943	619.941	196.906	20.8824	210.389	537.303	201.04	457.182	205.071	303.382	203.047	18.7576
														203.056	673.529	196.909	331.971	210.998	2952.3	201.075	19.5455	205.073	8.5	203.05	1251
														203.064	0.441176	196.911	69.5	211.001	105009	201.078	77.697	205.118	407.588	203.055	257.818
														203.067	3130.12	196.928	214.618	211.002	1849.94	201.113	577.364	205.121	56.3235	203.065	43
														203.143	509.853	196.953	444.794	211.06	120.909	201.997	468.939	205.123	2577.85	203.067	6379.7
														203.325	505.912	196.982	24.9706	211.091	3684.76	202.003	2056.82	205.125	0.529412	203.069	19.5152
														203.96	8438.97	196.984	27500.9	211.108	437.788	202.033	54.7879	205.157	80.5294	203.143	423.818
														204.039	485.882	196.987	2.73529	211.131	4.39394	202.035	2402.42	205.159	2292.91	203.787	420.818
														204.049	94.8824	197.019	505.088	211.134	869.909	202.943	1941.24	205.957	7054.5	203.886	448.939
														204.051	3610.85	197.022	22088.6	211.145	692.727	203.049	443.667	205.96	247329	204.019	371.909
														204.444	378.412	197.024	47.5294	211.147	0.060606	203.064	70.303	205.963	378.706	204.041	791.424
														204.446	0.205882	197.056	14522.1	211.17	1024.3	203.067	2921.06	206.036	354.324	204.051	3260.18
														204.468	471.441	197.058	1.38235	211.953	443.091	203.069	22.8485	206.936	412.912	204.41	442.97
														205.123	1055.38	197.097	1349.71	211.97	466.212	203.38	406.758	206.961	52.2941	204.989	623.061
														205.125	214.971	197.118	565.912	212.004	410.364	204.028	497.727	206.963	12112	204.991	20.6061
														205.157	7.58824	197.154	526.912	212.074	424.697	204.049	132.97	206.966	17.5294	205.035	371.091
														205.16	2260.12	198.077	567.647	212.095	1901	204.051	3467.24	207.148	331.5	205.073	41.1818
														205.922	3201.65	198.08	0.647059	212.129	569.909	204.148	462.182	207.441	433.676	205.121	40.7879
														205.958	16158.7	198.088	8029.29	212.734	583.909	204.416	414.455	207.839	426.412	205.123	669.636
														205.96	568211	198.09	1.70588	212.737	2	204.866	515.242	207.953	3270.5	205.125	26.9697
														205.963	956.353	199.061	409.647	212.913	391.636	204.989	397.455	207.956	99125.3	205.158	581.485
														206.025	516	199.07	16.7647	213.014	902.667	205.071	178.636	207.958	84.7647	205.16	1485.52
														206.958	285.765	199.072	6110.5	213.017	41896.7	205.121	116.576	207.964	14.0588	205.957	6476.58
														206.961	2406.47	199.097	449.029	213.019	26.2727	205.123	2473.88	207.967	3858.56	205.96	233993
														206.964	72910.1	199.099	38.4118	213.078	76.7879	205.125	23.6667	207.999	438.765	205.963	211.303
														206.966	32.2059	199.134	2693.59	213.112	68.5455	205.147	525.121	208.001	24731.3	206.036	1096.82
														207.476	530.118	199.168	35.4412	213.143	3713.33	205.157	84.9091	208.003	388.647	206.961	235.394
														207.478	10.8529	199.17	15443	213.149	932.455	205.159	2997.39	208.095	22.0588	206.963	7145.79
														207.953	5827.26	199.173	15.4118	213.15	37.1212	205.957	10203	208.098	700.059	206.966	42.8485
														207.956	213688	200.056	418	213.183	723.667	205.96	306667	208.198	400.735	207.138	262.606
														207.957	2296.09	200.173	1603.76	213.186	8783.55	205.962	3053.61	208.549	402.529	207.258	387.848
														207.96	0.941176	200.457	468.824	213.187	58.8788	206.072	420.758	208.647	344.529	207.755	384.394
														207.964	1298.09	200.96	23	214.046	2934.06	206.963	8324.88	208.959	363.265	207.953	3522.85
														207.967	47731.6	200.962	5131.38	214.048	55791.3	207.139	460.879	208.984	444.441	207.956	86721.7
														207.969	34.9118	200.964	48.9118	214.05	2222.36	207.953	4841.33	209.012	455.529	207.957	1498
														207.999	236.382	200.975	2386.38	215.007	150	207.956	118802	209.021	536.588	207.967	3437.15
														208.001	7144.53	200.977	3.73529	215.009	7236.58	207.957	634.515	209.023	20428.9	207.969	23.8788
														208.004	42.8235	201.04	458.235	215.012	28.8788	207.965	122.515	209.026	46.0588	207.999	407
														208.957	143.441	201.074	9.5	215.065	66.2121	207.967	3905.7	209.154	389.029	208.001	16636.6
														208.959	14903.4	201.078	142.059	215.067	3175.12	207.999	280.455	209.363	364.353	208.005	454.242
														208.961	50.5882	201.113	120.971	215.09	312.788	208.001	22771.3	209.951	57.9118	208.952	374.576
														208.97	369.735	201.149	701.676	215.127	9.09091	208.004	39.9697	209.953	3898.32	208.959	435.909
														209.013	441.029	201.151	2.58824	215.129	767.576	208.057	582.606	210.017	443	208.962	3.27273
														209.021	117.647	201.981	389.618	215.462	547.697	208.059	20.4848	210.077	392.941	209.012	951.97
														209.024	2971.74	201.983	0.735294	215.993	624.879	208.456	425.303	210.085	4047.68	209.021	914.727
														209.026	30.6176	202.033	25.4706	216.013	944.212	208.508	429.061	210.088	148578	209.023	22634.4
														209.118	410.265	202.035	3387.21	216.131	351.818	208.957	28.6364	210.091	103.147	209.026	84.8485
														209.951	192.5	202.037	56.4412	216.596	430.152	208.959	1011	210.113	150.647	209.097	373.879
														209.953	16181.2	202.071	225.382	216.989	360.667	209.012	838.909	210.678	414.324	209.117	456.848
														209.962	10764.9	202.523	399.765	217.008	350.909	209.021	323.758	210.998	4353	209.119	33.1212
														209.965	3.91176	202.525	8.17647	217.035	442.273	209.023	11700	211.001	153068	209.81	403.758
														210.077	1091.79	202.951	363.471	217.069	17.4545	209.026	32.8485	211.003	374.088	209.953	3717.39
														210.086	2955.97	203.056	384.706	217.071	962.333	209.119	88.8788	211.028	417.618	210.085	3301.7
														210.088	147509	203.065	65.8824	217.074	17.1515	209.951	56.303	211.061	129.206	210.088	133627
														210.09	777.5	203.067	2866.62	217.08	3017.85	209.953	5358.7	211.063	11.9706	210.091	82.9394
														210.957	479.529	203.068	182.676	217.083	128997	209.962	381	211.091	5759.56	210.323	351.121
														210.959	1.05882	203.091	260.882	217.085	408.212	210.017	1940.52	211.094	2.52941	210.564	330.97
														210.999	4391.24	203.96	1640.82	217.107	355.364	210.077	281.03	211.134	614.971	210.998	2748.91
														211.001	88768.1	203.962	2.76471	217.191	384.606	210.085	3181.27	211.145	1476.62	211.001	144078
														211.002	2343.53	204.051	681.441	218.035	409.182	210.088	128177	211.17	1132.53	211.004	492.091
														211.005	3.20588	204.053	88.9412	218.038	1.9697	210.091	50.8485	212.002	59.5294	211.058	5.30303
														211.013	505	204.067	512.059	218.067	397.424	210.113	250.03	212.004	1437.41	211.061	650.97
														211.059	14.3235	204.069	2.79412	218.084	3.93939	210.581	420.788	212.075	332.5	211.086	405.455
														211.061	366.088	204.626	326.176	218.086	1973.06	210.998	3963.39	212.209	366.471	211.092	1733.91
														211.072	430.206	204.848	413.824	218.333	485.515	211.001	117246	212.861	351.824	211.112	238.121
														211.074	3.44118	204.85	3.5	218.558	405.818	211.003	253.697	212.962	473.265	211.134	436.091
														211.091	6042.94	205.071	99.4706	218.936	384.97	211.092	1058.91	212.964	8.29412	211.145	1410.24
														211.097	553.206	205.073	2.82353	218.984	467.697	211.108	219.909	213.014	916.735	211.207	492.788
														211.099	6.32353	205.121	423.324	218.986	7898.39	211.133	151.818	213.017	50516.5	211.523	375.727
														211.131	18.9412	205.123	5274.21	218.989	28.4242	211.136	4.09091	213.019	49.3529	212.004	2469.45
														211.134	2844.32	205.125	98.4706	219.008	339.939	211.144	558.242	213.051	3025.21	212.033	353.242
														212.005	486	205.157	379.353	219.013	440.333	211.147	2.9697	213.054	27.0294	213.014	886.091
														212.095	745.529	205.16	6624.47	219.048	8.63636	211.17	886.485	213.075	42.8824	213.017	50073.2
														212.117	340.147	205.162	66.4118	219.051	858.364	211.227	477.061	213.078	90.6765	213.019	32.9394
														212.119	1	205.921	472.118	219.17	96.7273	212.004	409.788	213.14	80.8235	213.04	374.061
														212.925	556.471	205.958	13712.7	219.172	279.636	212.007	10.4545	213.143	4824.47	213.049	8.06061
														212.927	26.4412	205.96	528765	219.174	114085	212.068	570.727	213.145	18.8824	213.052	884.545
														213.014	1898.53	205.962	6311.38	219.178	542.636	212.196	401.394	213.149	544.441	213.075	178.303
														213.017	42172.3	205.964	43.4412	219.244	370.364	212.962	1020.39	213.183	126.824	213.111	51.6061
														213.019	55.8529	206.036	319.176	219.535	362.727	213.014	996.364	213.186	7592.24	213.114	40.6667
														213.078	53.7647	206.127	388.882	220.097	342.364	213.017	51793.5	213.188	29.5882	213.14	197.273
														213.088	532.088	206.162	432.559	220.144	823.364	213.018	631.667	213.874	454.059	213.143	5725.97
														213.113	71.0882	206.958	312.382	220.146	28389.5	213.051	556.485	214.012	431.176	213.145	14.9091
														213.143	3059.24	206.961	2589.21	220.149	124.879	213.074	15.2424	214.046	874.882	213.149	534.424
														213.146	255.147	206.964	71573.1	220.176	869	213.077	551.515	214.048	22272.6	213.185	5729.64
														213.15	2047.15	206.966	40.5294	220.178	25136.1	213.113	55.2424	214.051	30.6176	213.188	78.1212
														213.152	21.8235	207.055	356.088	220.183	30.2424	213.14	3.24242	214.189	486.824	213.606	315.758
														213.183	463.647	207.462	440.382	220.743	319.242	213.143	5018.18	214.939	437.324	214.046	972.121
														213.186	10969.1	207.953	4877.74	221.066	2991.91	213.147	204.788	214.941	34.1471	214.048	22682.1
														213.349	375.912	207.956	208919	221.119	303	213.149	1753.27	215.007	396.971	214.05	491.212
														213.351	0.029412	207.958	154.059	221.121	0.727273	213.183	508.273	215.009	7885	214.189	302.788
														214.012	397.706	207.964	1394.41	221.147	98.3636	213.186	6647.21	215.012	37.1471	214.191	18.5152
														214.046	1245.06	207.967	48202.5	221.15	3963.7	213.189	8.0303	215.059	12.0882	214.775	439.97
														214.048	45887.1	207.97	43.4118	221.157	19.4545	213.812	437.03	215.065	20.4706	215.007	488.182
														214.051	147.029	207.999	224.647	221.179	16.3636	214.046	967.485	215.067	3373.85	215.009	10336.1
														214.189	498.176	208.001	15189.9	221.182	2506.88	214.048	19418.5	215.091	850.294	215.012	81.5455
														214.436	465.794	208.004	8.76471	221.984	710.879	214.05	58.2727	215.094	30.8824	215.065	120.848
														214.439	9.29412	208.952	465.412	222.114	124.697	214.189	628.394	215.127	19.0588	215.067	4406.03
														215.008	655.059	208.959	10702.9	222.324	492.848	214.867	410.061	215.129	929.588	215.09	8.66667
														215.01	13951.2	208.962	33.1471	222.482	358.636	214.869	6.27273	215.165	439.382	215.094	8.06061
														215.059	31.7059	208.984	524	223.025	25.7273	215.005	432.212	215.551	390.882	215.114	881.485
														215.067	4052.53	208.987	0.970588	223.028	3019.94	215.008	1284.82	215.795	386.912	215.126	11.5152
														215.07	5.76471	209.012	301.471	223.087	8.09091	215.01	7351.36	215.798	8.97059	215.128	964.394
														215.09	177.147	209.021	172.029	223.089	846.879	215.013	16.3333	215.873	457.206	215.165	680.485
														215.094	154.765	209.023	8230	223.091	270.182	215.059	9.45454	215.967	488.5	215.167	0.242424
														215.114	1289.79	209.026	54.2353	223.134	615.939	215.067	2025.82	215.993	442.824	215.993	1235.73
														215.129	1141.68	209.119	675.059	223.181	507.091	215.082	503.758	216.012	916.206	216.01	26
														215.994	2063.68	209.467	436.029	223.709	516.576	215.09	140.182	216.059	510.5	216.013	822.212
														216.01	21.3235	209.953	15957	223.93	9.87879	215.094	33.4242	216.989	685.118	216.06	469.394
														216.013	1651.74	209.955	175.324	223.932	1174.15	215.114	429.909	216.991	28.1176	216.062	34.6061
														216.523	446.059	209.962	10030.2	224.021	64.9394	215.129	658.121	217.005	58.7941	216.125	389.909
														216.525	4.91176	209.964	105.971	224.023	3244.67	215.131	34.6667	217.008	788.059	216.915	329.212
														216.854	1327.94	210.077	356.118	224.03	565.848	215.153	461.303	217.046	388.559	217.034	431.879
														216.915	378.853	210.086	1891.5	224.033	39406.5	215.155	4.78788	217.069	24.4706	217.037	27.9697
														216.918	10.1176	210.088	116078	224.034	485.576	215.389	435	217.071	415.265	217.071	1294.85
														217.035	407.059	210.09	764.735	224.065	976.424	215.991	25.9394	217.074	12.4706	217.08	2462.3
														217.037	3.97059	210.988	401.382	224.067	38315.7	215.993	2288.45	217.08	1784.03	217.083	80357.1
														217.069	22.7353	210.99	11.0588	224.07	18.0606	216.013	859.727	217.083	81415.8	217.085	39.0909
														217.072	2755.62	210.999	4990.24	224.092	482.061	216.051	140.939	217.085	36.7647	217.386	392.364
														217.075	29.9118	211.001	99168.3	224.158	421.879	216.09	7.66667	217.108	69.5882	218.033	27.0909
														217.08	5897.21	211.002	2340.06	224.725	535.091	216.916	532.939	218.033	74.8824	218.035	2328.67
														217.083	126874	211.005	6.82353	225.051	470	216.918	0.69697	218.035	3994.09	218.066	1552.64
														217.085	191.441	211.06	44.1765	225.076	732.485	217.008	483.121	218.067	897.529	218.76	358.667
														217.106	61.6765	211.091	2449.21	225.126	4.33333	217.069	55.9091	218.069	33.1176	218.984	219.545
														217.853	577.5	211.097	274.235	225.129	955.152	217.071	5226.94	218.084	11.6765	218.986	4481.42
														217.856	16.2647	211.1	3.76471	225.131	38.5152	217.08	2817.21	218.086	736	218.989	14.9394
														218.035	3760.94	211.134	516.559	225.15	1010.7	217.083	78212.1	218.983	288.412	219.008	548.727
														218.086	1408.71	211.143	68.2941	225.186	127.606	217.084	819.545	218.986	7819.47	219.01	20.9394
														218.088	10.5588	211.145	1465.79	225.222	1454.12	217.108	458.303	219.008	502.853	219.088	19.697
														218.732	395.382	211.148	6.17647	225.345	364.303	217.145	392.121	219.05	453.235	219.17	697.879
														218.983	86.2647	211.17	367.088	225.347	3.72727	217.775	495.576	219.087	258.5	219.173	9476.39
														218.986	9081.62	211.953	924.765	226.046	4236.82	218.033	184.394	219.102	336.853	219.175	149788
														218.989	15.7059	212.004	460.412	226.048	86180.1	218.035	3822.18	219.104	6.02941	219.178	986.576
														219.088	211.559	212.007	6.67647	226.051	108.121	218.066	548.515	219.169	596.529	219.18	3940.12
														219.114	485.912	212.074	357.559	226.081	42.0303	218.984	309.636	219.172	9349.82	220.097	254.455
														219.116	3.41176	212.076	8.82353	226.083	3747.21	218.986	8638.55	219.175	210939	220.144	891.636
														219.17	6.20588	212.095	1834.41	226.086	1.06061	219.092	476.424	219.179	8912.32	220.147	28384.5
														219.176	247643	212.097	16	226.106	81.1818	219.111	429.697	219.181	509.676	220.176	869.091
														219.177	1392.06	212.963	486.029	226.11	34.6061	219.17	155.455	220.144	1306.47	220.178	30187.7
														219.18	31.7647	212.965	2.73529	226.954	747.727	219.173	9927.45	220.146	29271.1	220.181	133.848
														219.713	554.588	213.014	2331.82	227.03	84.0909	219.175	189698	220.176	1831.12	221.064	6.87879
														219.715	9.38235	213.017	41707.4	227.032	5513.85	219.178	35.9394	220.178	37868.6	221.066	2832.94
														220.098	139.176	213.019	60.0882	227.035	43.5455	219.181	236.697	220.182	44.3824	221.118	256.091
														220.145	1441.47	213.076	305.176	227.067	510.727	220.134	539.152	220.391	371.265	221.147	12.303
														220.147	30468.4	213.08	1.85294	227.092	768.788	220.137	2.33333	220.849	377.824	221.15	4064.18
														220.15	68	213.113	653.618	227.095	26.8485	220.144	1097.12	221.004	474.029	221.153	85.8485
														220.176	88.3235	213.141	18.4706	227.129	341.273	220.146	30362.9	221.066	1945.26	221.156	7.15151
														220.179	40854.7	213.143	3684.97	227.165	774.121	220.15	15.9091	221.118	450.235	221.162	356.636
														220.182	16.7941	213.149	1534.91	227.166	137.303	220.176	2156.06	221.15	6880.38	221.18	110.97
														221.065	34.4412	213.183	429.735	227.185	347.212	220.179	35728	221.157	50.7647	221.182	3520.61
														221.067	429.235	213.186	10613.7	227.187	1.45454	220.854	418.03	221.182	2103.79	221.191	356.515
														221.118	1355.41	213.381	262.529	227.199	2024.82	220.856	2.72727	221.184	11.5	222.112	219.121
														221.147	45.1471	213.839	291.735	227.201	49084.1	221.066	2717.24	221.285	448.382	222.115	1042.42
														221.15	3469	213.841	0.058824	227.206	2.42424	221.116	44.7879	221.671	383	222.21	345.576
														221.155	281.618	214.046	1477.68	228.061	595.515	221.118	1856.7	221.697	342	223.026	86.1515
														221.18	119.324	214.048	53557.9	228.064	33375	221.147	12.3333	221.7	14.0882	223.028	2027.73
														221.182	2759.32	214.05	1203.88	228.067	35.9697	221.15	3823.12	222.006	6.79412	223.03	238.545
														222.111	11.8824	214.092	338.912	228.081	634.606	221.156	151.121	222.008	852.324	223.087	22.5152
														222.115	785.647	214.094	6.91176	228.096	2819.33	221.179	30.8182	222.11	17.1765	223.089	1922.73
														222.117	1.91176	214.145	328.029	228.099	83175.3	221.182	2775.97	222.114	480.735	223.116	459.485
														222.143	333.529	214.148	9.35294	228.202	299.667	221.184	48.3636	222.117	8.82353	223.135	149.091
														223.028	5233.21	215.008	445.118	228.205	7357.55	221.959	425	222.233	393.382	224.021	90.5758
														223.031	9.58823	215.01	10567.7	229.009	725.364	222.112	142.061	223.025	54.9412	224.023	6697.09
														223.089	887.353	215.013	21.2059	229.012	25449.6	222.115	545.091	223.028	2305.26	224.026	28.9394
														223.092	13.0588	215.059	19.2941	229.014	575.03	222.158	527.242	223.03	198.324	224.03	916.97
														223.132	14.1176	215.065	112.824	229.075	8.93939	223.025	247.03	223.089	749	224.033	60020.9
														223.134	367.853	215.067	1770	229.08	3609.27	223.028	2813.79	223.117	382.353	224.036	142.303
														223.932	16876.4	215.069	165.824	229.083	77564.6	223.049	17.6061	223.133	201.118	224.065	1032.88
														224.023	431.912	215.09	109.353	229.085	205.97	223.051	2862.82	223.17	342.882	224.067	42849.8
														224.027	502.412	215.094	67.5882	229.144	516.606	223.054	27.697	223.206	423.735	224.07	27.9091
														224.03	140.882	215.112	23.4706	229.208	483.636	223.09	813.939	223.209	10.1765	224.093	102.455
														224.033	5084.47	215.115	1080.21	229.21	49.8182	223.117	76.9091	223.244	426.765	225.005	9.93939
														224.035	10.4412	215.118	5.26471	230.015	376.091	223.131	10.3939	223.423	345.765	225.008	1253.39
														224.067	7942.03	215.128	129.824	230.086	1607.18	223.134	249.727	223.932	444.912	225.018	458.061
														224.07	8.47059	215.166	1428.03	230.986	382.394	223.932	1243.73	224	373.471	225.02	37.7879
														224.092	557.059	215.168	11.0882	230.989	5.75758	224	458.394	224.021	184.441	225.072	427.364
														224.095	11.1176	215.402	311.294	231.026	512.545	224.021	145.424	224.023	5841.38	225.077	221
														225.008	353.441	215.492	439.059	231.041	6.30303	224.023	4454.91	224.03	1603.38	225.079	13.9697
														225.074	27.0294	215.494	5.73529	231.044	1696.97	224.026	32.697	224.033	61390.5	225.087	613.606
														225.076	318.471	215.927	124.147	231.059	17664.4	224.03	2560	224.035	110.735	225.113	513.03
														225.077	44.4706	215.993	2056.09	231.062	337126	224.033	69575.8	224.065	1352.59	225.115	30.9394
														225.149	670.882	216.011	28.6471	231.064	293.03	224.034	1045.48	224.067	56118.8	225.128	2245.94
														225.183	1.79412	216.013	1622.32	231.509	430.636	224.065	1147.45	224.069	485.118	225.183	1.06061
														225.186	818.941	216.016	10.5882	231.952	2130.36	224.068	45352.5	224.082	395.941	225.186	2104.12
														225.223	1155.65	216.916	979.059	231.955	79212.5	224.093	833.03	224.091	198	225.222	758.97
														225.434	340.912	216.959	307.294	231.958	69.5152	225.008	696.727	224.093	158.412	225.92	407.97
														225.436	20.7941	216.988	213.735	232.063	872.939	225.019	496.909	224.479	345.206	226.046	4036.61
														225.846	445.647	216.991	1.14706	232.065	24890.1	225.036	412.606	225.005	5.91176	226.048	88361.7
														226.046	3321.44	217.007	361.706	232.858	405.788	225.049	6.60606	225.008	560.765	226.05	923.091
														226.049	100164	217.01	7.94118	232.959	570.394	225.052	1075.03	225.049	2.73529	226.081	47.0303
														226.05	1251	217.035	413.676	232.962	33.9697	225.076	356.485	225.052	1872.76	226.083	6090.73
														226.052	7.26471	217.069	176	233.066	445.091	225.079	18.9091	225.076	197.059	226.086	39.1515
														226.106	7.91176	217.072	1472.41	233.069	15254.7	225.128	508.758	225.086	380.294	226.105	11.2424
														226.11	38.4706	217.075	9.76471	233.075	2835.06	225.131	12	225.088	12.6471	226.217	418.091
														226.383	435.324	217.08	5575.56	233.078	67595.5	225.149	569.03	225.114	418.059	226.952	9
														226.386	3.58824	217.083	117370	233.081	221.242	225.186	1198.06	225.126	10.9118	226.954	860.03
														226.954	925.559	217.085	493.029	233.102	164.788	225.222	721.848	225.128	2055.06	227.03	1126.67
														227.09	13	217.108	110.235	233.152	788.242	225.525	447.939	225.183	20.4412	227.032	27368.4
														227.095	23.9118	217.17	348.824	233.155	8163.42	225.527	2.12121	225.186	2696.03	227.034	960.758
														227.104	516.941	218.033	20.2647	234.078	43.4545	225.982	17.2121	225.22	24.1471	227.065	120.091
														227.165	2692.94	218.035	1601.09	234.081	2636.55	225.985	1043.7	225.222	792.706	227.067	2757.33
														227.2	2878.06	218.056	448.353	234.151	488.242	226.046	3973.09	226.009	7.02941	227.09	79.7879
														227.202	96756.6	218.067	1071.71	234.155	4.60606	226.049	83268.3	226.011	835.5	227.126	21.5152
														227.205	50.0882	218.075	339.559	234.158	1476.82	226.05	652.636	226.046	3552.74	227.129	482.424
														227.382	428.235	218.077	12.1765	234.696	457.818	226.081	28.1212	226.048	87134.2	227.165	374.606
														227.384	13.0882	218.086	888.147	234.699	32.0606	226.083	3987.42	226.05	501.353	227.199	2576.39
														227.641	444.706	218.454	440	235.008	385.848	226.106	1.0303	226.081	173.265	227.201	60493.4
														227.971	497.294	218.457	7.14706	235.168	856.152	226.111	3.18182	226.083	9154.65	227.203	1133.61
														227.974	3.91176	218.839	340.735	235.17	20745.9	226.259	481.576	226.105	12.2941	227.971	399.788
														228.062	2145.76	218.984	446.559	235.174	2.78788	226.549	0.121212	226.11	26.1176	228.051	479.727
														228.064	36995.1	218.987	8854.88	235.332	378.545	226.552	1950.52	226.458	368.882	228.054	30.8182
														228.065	237.559	218.989	39.1176	235.334	9.33333	227.03	735.545	226.952	31.3529	228.062	1337.3
														228.081	1363.44	219.008	914.853	235.953	541.727	227.033	21341.6	226.954	1020.71	228.064	26482.5
														228.096	2172.88	219.088	392	236.001	47.2424	227.035	156.03	226.957	11.2353	228.081	365.545
														228.099	99683	219.114	446.5	236.004	5776.67	227.068	1720.33	226.995	429.5	228.088	327.727
														228.102	39.4412	219.169	7.29412	236.007	24.5152	227.091	330.364	226.998	13.4118	228.096	3013.64
														228.203	962.324	219.173	17503.2	236.173	4251.33	227.094	40.2727	227.03	781.941	228.099	89353.1
														228.206	12588.8	219.176	348866	237.016	537.152	227.115	453.182	227.032	30254	228.102	1.84848
														228.586	499.618	219.178	2583.71	237.222	183.121	227.129	861.212	227.034	442.676	228.202	646.182
														228.892	422.029	220.134	400.118	238.013	51.8182	227.165	155.758	227.065	157.824	228.205	11660.6
														228.895	7.97059	220.145	2466.09	238.016	3061.55	227.167	8.72727	227.067	4740.82	228.206	546.636
														229.009	217.265	220.147	46357.7	238.106	33.3333	227.196	3.90909	227.09	8.23529	228.29	504.273
														229.012	10014.4	220.15	38.8235	238.109	851.121	227.199	3903.33	227.095	20.6176	228.586	406.576
														229.015	180.647	220.175	7.70588	238.112	8.93939	227.202	110557	227.108	395.294	229.009	1043.27
														229.08	1733.38	220.179	62024.4	238.125	7.84849	227.203	1749.73	227.126	21.3824	229.012	38234.7
														229.083	57764.3	220.181	473.5	238.131	1.54546	227.205	2.36364	227.129	513.618	229.014	1941.39
														229.084	1893.29	220.421	291.824	238.225	549.727	227.932	408.758	227.165	693.618	229.068	1.24242
														229.087	0.264706	220.423	7.35294	238.615	372.606	227.96	468.636	227.199	3362.59	229.08	2412.18
														229.102	1712.21	221.066	2107.24	238.993	1217.03	228.062	779.97	227.201	72504.9	229.083	59544.3
														229.105	30.9118	221.116	22.4412	238.996	1193.52	228.064	27689.2	227.205	242.853	229.085	237.97
														229.143	145.324	221.118	626.676	239.053	500.667	228.081	483.182	227.969	8.70588	229.099	0.515152
														229.146	382.265	221.121	6.76471	239.057	6.12121	228.083	3.87879	227.971	745.176	229.102	1588.76
														229.181	873.735	221.148	360.794	239.059	1169.3	228.096	2670.91	228.061	892.382	229.109	9.87879
														229.394	539.529	221.15	4295.79	239.092	292.788	228.099	85622.9	228.064	33253.9	229.112	1063.24
														229.396	8.94118	221.155	549.529	239.128	470.152	228.202	492.848	228.067	25	229.144	118.364
														229.961	1638.82	221.182	2877.94	239.138	216.273	228.205	18753.3	228.096	3772.82	229.146	3.30303
														229.963	5.85294	221.185	45.1765	239.141	4212.73	228.207	194.909	228.099	114257	229.209	433.545
														229.987	604.029	222.115	377.382	239.148	356.455	229.009	813.091	228.202	860.765	229.886	373.909
														229.99	11.5294	222.306	313.529	239.198	32.1212	229.012	22885.6	228.205	15487.4	229.998	405.727
														230.106	1549.03	222.91	392.706	239.2	403.515	229.014	1065.55	229.009	1206.53	230.007	345.939
														230.108	9.88235	223.025	195.559	239.201	135.788	229.075	22.5758	229.012	30728.9	230.01	0.575758
														230.178	466.765	223.029	5335.59	239.237	100.727	229.08	2469.94	229.015	231.824	230.086	448.485
														230.18	6.91176	223.133	441.235	239.406	522.424	229.083	52131.1	229.069	31.7059	230.088	33.8788
														231.044	2368.18	223.933	4400.35	239.411	452.667	229.084	1065.3	229.074	7.14706	230.532	432.697
														231.059	14884.3	223.935	11.6765	239.826	3716.42	229.102	678.727	229.08	1780.38	231.041	14.0909
														231.062	428842	224.023	2586.21	240.027	381.727	229.144	240.212	229.083	51494.2	231.044	2760.45
														231.113	383.059	224.026	17.7941	240.03	7.66667	229.208	645.273	229.084	1487.41	231.052	98.697
														231.115	4.11765	224.03	1281.29	240.063	604.576	231.042	70.3939	229.1	65.5882	231.059	10635.5
														231.124	537.529	224.033	28438.7	240.086	48.2424	231.044	2476.55	229.102	1525.68	231.062	247516
														231.953	11029.2	224.035	57.4118	240.089	210.03	231.05	459.212	229.111	427.941	231.065	27.3636
														231.956	175733	224.065	724.941	241.07	374.818	231.059	13368.1	229.144	468.971	231.16	352.485
														231.957	2331	224.068	21991.9	241.144	296.818	231.062	308417	229.16	378.824	231.163	1.63636
														231.96	10.5294	224.07	41.2353	241.179	363.879	231.383	455.364	229.759	377.441	231.952	357.939
														232.004	775.059	224.082	415.441	241.182	831.697	231.77	423.242	230.007	398.971	231.955	28739.4
														232.063	822.382	224.093	827.118	241.213	14.1818	231.953	1771.36	230.087	411.382	231.958	24.4242
														232.066	30081.6	224.148	435.941	241.216	10333.9	231.955	59566	230.199	408.471	232.002	12.7576
														232.953	152.912	224.151	16.6176	241.219	418.182	231.958	74.6364	231.044	2396	232.005	891
														232.955	1419.76	225.005	11.1176	241.42	491.818	232.005	1469.21	231.059	10907.9	232.059	320.091
														232.959	2916.91	225.008	706.324	241.422	44.0909	232.034	399.576	231.062	269006	232.062	561.909
														232.962	9.11765	225.01	14	242.076	1306.97	232.063	877	231.088	147.147	232.066	13445.7
														233.066	362.294	225.076	743.618	242.079	38479.6	232.066	19765.2	231.953	930.176	232.939	80.2727
														233.069	19463.7	225.078	110.412	242.082	102.606	232.653	393.545	231.955	40233.9	233.075	2355.15
														233.075	2409.15	225.129	1705.26	242.185	383.364	233.066	69.3333	231.958	29.5294	233.078	45474.8
														233.078	37706.8	225.132	10.9412	242.218	373.455	233.069	1388.79	232.063	342.088	233.081	165.364
														233.08	1676.26	225.148	216.147	242.221	3854.21	233.075	826.333	232.065	13429.1	233.152	394.273
														233.082	8.67647	225.184	162.618	242.942	60.303	233.078	34289.3	232.068	36.2941	233.155	9246.64
														233.103	906.382	225.186	1532.03	242.944	3410.7	233.08	531.152	233.068	2139.09	233.157	14.1818
														233.153	734.441	225.223	1053.29	243.025	130.242	233.102	481.273	233.071	32.2353	234.158	805.121
														233.155	8194.12	226.046	2769.18	243.027	4650.03	233.152	674.455	233.075	1918.85	234.696	447.909
														233.158	13.6471	226.049	80147.8	243.051	347.848	233.155	8626.24	233.078	43327.2	234.699	27.6061
														233.222	539.647	226.052	27.4706	243.054	0.090909	233.191	264.667	233.079	1574.82	235.168	2141.85
														233.959	44.2647	226.083	424.647	243.059	1733.55	233.616	611.455	233.103	361.559	235.171	20401.7
														233.962	2139.5	226.107	72.6765	243.062	76782.2	233.962	387.636	233.152	898.265	235.398	391.455
														233.965	14.4118	226.11	240.147	243.064	367.303	233.965	1.60606	233.155	9886.35	235.401	2.09091
														234.081	442.618	226.686	401.441	243.099	3178.45	234.081	493.303	233.158	42.8529	236.001	210.939
														234.158	1577.35	226.688	13.7059	243.194	31.5758	234.159	410.697	234.081	326	236.004	5145.33
														235.168	1402.68	226.954	1378.12	243.197	1295.42	234.162	4.9697	234.426	447.618	236.006	244.333
														235.171	19589.1	226.957	11.9412	243.199	44.8788	234.671	397.242	234.429	1.58824	236.171	43.9091
														235.174	1.23529	226.996	833.618	243.523	420.091	234.696	504.697	234.696	945.588	236.174	2101.64
														236.002	97.0882	227.03	195.912	243.964	588.758	235.03	442.818	234.699	14.8529	236.188	421.848
														236.004	3423.59	227.032	3574.68	243.966	9394.76	235.087	496.545	235.168	1147.76	236.195	354.424
														236.174	2408.26	227.051	458.559	243.969	80	235.09	5.63636	235.17	26987.1	237.036	436.333
														237.055	521.088	227.065	9.5	244.053	3515.36	235.168	876.97	235.174	31.8824	237.038	36.9394
														237.057	3.79412	227.067	1204.15	244.056	116045	235.17	22502.6	235.29	431.5	237.052	29.6667
														237.076	457.353	227.09	14.8529	244.059	2.32252e+06	235.174	23.0303	236.002	60.4118	237.055	3898.55
														237.079	17.1765	227.095	13.0294	244.061	26783.1	236.002	108.182	236.004	1850.74	237.057	43.5152
														237.128	18.8529	227.126	24.3824	244.063	3048.73	236.004	4704.7	236.068	489.853	237.082	367.182
														237.149	491.147	227.129	1477.62	244.066	61.6364	236.007	31.3333	236.174	2815.88	237.195	396.182
														237.186	550.265	227.163	22.7647	244.66	499.303	236.093	436.515	236.176	15.0882	237.553	412.273
														237.189	10.4412	227.165	1458.38	244.79	377.576	236.105	392.061	236.953	369.118	237.789	376.636
														237.222	1097.35	227.197	80.9118	245.043	405.909	236.171	27.9394	236.956	8.47059	238.013	6.21212
														237.225	8.94118	227.2	3318.44	245.046	8.9697	236.174	4212.55	237.053	65.8529	238.016	7460.64
														238.108	107.824	227.203	61473.5	245.053	303.97	237.055	468.909	237.055	1697.21	238.106	81.1515
														238.111	125.147	227.206	215.441	245.055	5745.61	237.129	24.7273	237.12	17.3235	238.11	306.515
														238.125	18.2647	227.208	24.5	245.06	9608.76	237.149	436.333	237.129	72.5294	238.129	269.333
														238.129	198.676	228.062	1468.91	245.062	141897	237.166	421.545	237.223	679.176	238.992	131.121
														238.994	1271.85	228.064	31327.6	245.065	33.7273	237.168	0.212121	237.246	389.118	238.995	2459.7
														238.996	2387.68	228.067	132.412	245.093	366.424	237.222	476.273	237.249	2.29412	238.998	6.42424
														239.016	879.824	228.081	390.824	245.971	2748.45	238.016	4042.88	238.016	4972.88	239.016	369.636
														239.018	9.70588	228.083	15.9706	245.974	7.39394	238.106	15.6667	238.019	1.5	239.019	2.45454
														239.061	817.294	228.096	1911.53	246.061	119.364	238.109	1113.15	238.105	33.1765	239.041	463.212
														239.138	202.676	228.099	78984.1	246.063	21269.5	238.112	38.4242	238.11	183.647	239.06	1065.76
														239.141	3845.74	228.102	0.823529	246.181	395.515	238.125	22.8182	238.127	670.029	239.13	394.697
														239.143	142.176	228.203	929.088	246.184	5.24242	238.131	17.0909	238.145	385.618	239.137	215.485
														239.166	270.853	228.206	7115.35	246.25	574.121	238.424	448.364	238.147	0.823529	239.141	5330.67
														239.199	34.5	229.009	209.588	246.252	56.2424	238.426	6	238.993	857.912	239.199	26.3939
														239.202	2009.74	229.012	12791.5	247.037	60.4848	238.992	306.394	238.995	1389.79	239.202	1255.24
														239.204	48.0588	229.015	102.794	247.039	5563.79	238.995	2840.3	239.016	1131	239.235	28.1515
														239.236	48.6765	229.08	2101.62	247.091	188.848	239.014	323.333	239.057	15.7059	239.238	745.364
														239.238	1156.79	229.083	71711.8	247.094	22809.2	239.016	16742	239.06	1354.24	240.028	2515.76
														239.265	500.294	229.086	99.7353	247.095	377.424	239.06	427.818	239.129	440.235	240.051	372.697
														239.268	10.4706	229.103	1194.35	247.86	311.939	239.091	2.06061	239.137	421.118	240.06	79.7576
														239.665	427.706	229.143	9.05882	247.862	12.2424	239.094	290.424	239.141	5765.12	240.063	791.667
														239.667	14.3824	229.145	526.529	248.071	541.303	239.137	420.485	239.166	117.029	240.088	1333.67
														239.746	406.147	229.181	124.118	248.074	44.3636	239.14	7308.48	239.201	1543.53	240.145	40.3939
														239.749	13.1765	230.037	466.441	248.078	319.273	239.143	41.3333	239.239	943.765	240.849	387.667
														239.826	1878.91	230.086	724.618	248.081	2773.45	239.201	1309.94	240.028	2471.76	241.011	872.818
														239.833	410.118	230.089	14.2647	248.334	349.455	239.235	5.81818	240.031	2.55882	241.069	206.818
														240.088	203.853	230.972	343.029	248.337	11.4545	239.238	874.576	240.064	426.618	241.072	3173.3
														240.145	178.529	230.975	15.0294	248.583	182.636	239.986	441.576	240.085	6.11765	241.075	7.9697
														240.161	389.412	231.059	9270.76	248.984	1695.79	239.989	1.60606	240.088	1015.59	241.107	384.818
														240.205	545.706	231.062	295645	248.987	1.27273	240.028	3403	241.008	17.1471	241.179	198.818
														241.039	447.676	231.064	159.912	249.019	9375.91	240.086	31.4545	241.011	1459.32	241.182	495.212
														241.041	16.5294	231.087	378.176	249.022	195346	240.088	587.303	241.014	35.4706	241.213	18.3333
														241.07	13.2941	231.09	1.76471	249.053	50.5455	240.158	0.69697	241.069	579.5	241.216	1753.58
														241.073	1025.88	231.147	292.353	249.056	1092.36	240.161	1016.33	241.072	7912.68	241.219	1017.58
														241.076	24.2647	231.149	10.7941	249.109	1096.55	241.011	265.03	241.075	6.38235	241.221	31.7273
														241.143	197.059	231.174	387.941	249.15	340.606	241.07	60.1818	241.144	717.471	242.076	2100.52
														241.145	909.529	231.177	15.5882	249.153	2.0303	241.072	2684.39	241.148	1.11765	242.079	41420
														241.179	440.088	231.201	462.088	249.186	615.758	241.142	24.9697	241.178	116.706	242.081	261.212
														241.181	2783.29	231.953	6335.76	249.42	453.273	241.145	420.758	241.181	1389.79	242.106	2.42424
														241.184	11.1176	231.956	116050	250.017	37.6667	241.179	303.273	241.183	28.3235	242.218	169.091
														241.215	2523.94	231.957	2392.62	250.02	997.848	241.182	1570.73	241.216	4748.76	242.222	1325.79
														241.218	48579.8	231.96	4.73529	250.026	507.939	241.215	1131.18	241.219	788.441	242.41	397.333
														241.221	115.618	232.005	500.853	250.093	1214.7	241.217	20964.5	241.243	484.794	242.942	6.69697
														241.296	394.118	232.008	12.7647	250.096	4.69697	241.221	4.60606	241.245	57.5	242.944	4459.58
														241.839	515.265	232.063	673.382	250.142	40.1515	242.023	424.939	242.032	349.265	243.025	50.5758
														241.842	14.9412	232.066	18363.9	250.145	2074.18	242.026	6.12121	242.076	2686.26	243.028	2666.09
														242.039	385.971	232.068	44.3235	250.148	3.09091	242.076	3116.88	242.079	53185.3	243.029	207.333
														242.041	21.2941	232.954	348.118	250.196	400.848	242.079	42211.4	242.082	69.0294	243.059	1605.12
														242.076	2342.06	232.956	13.7353	251.015	209.061	242.218	351.364	242.176	365	243.062	63984.5
														242.079	44160.9	232.959	480	251.018	8344.15	242.221	3330.03	242.179	20.4118	243.066	23.4242
														242.08	158.794	233.067	472.853	251.021	2.90909	242.224	0.454545	242.218	237.529	243.096	1.69697
														242.218	346.265	233.069	12260.3	251.057	31.9697	242.615	461.606	242.221	2432.56	243.099	2847.03
														242.221	7987.41	233.075	2813.38	251.06	6204.18	242.618	10.2727	242.224	19.2941	243.161	429
														242.224	57.1471	233.078	52772	251.062	906.697	242.938	428.242	242.55	435.529	243.194	4.66667
														242.944	4630.29	233.079	3091.03	251.065	0.848485	242.941	42.5152	242.552	5.64706	243.197	1035.52
														242.946	192.559	233.082	13.0588	251.078	692.788	242.944	1399.24	242.944	5015.71	243.658	430.879
														242.986	795	233.101	144.588	251.081	48.8485	243.028	563.727	242.947	2.64706	243.964	751.515
														243.025	38.4706	233.103	645.088	251.166	398.848	243.051	476.515	242.985	216.088	243.966	16523.7
														243.027	1152.68	233.106	1.11765	251.169	0.757576	243.059	2244.64	243.027	3195.12	243.969	18.8182
														243.028	391.912	233.153	914	251.199	301.303	243.062	79827.5	243.059	1416.85	244.053	2621.33
														243.06	5609.06	233.155	10717.2	251.202	5338.79	243.066	39.4848	243.062	70321.6	244.056	124957
														243.063	82988.6	233.157	130.559	251.418	481.667	243.075	505.242	243.082	575.559	244.059	2.00941e+06
														243.065	45.4412	233.622	308	251.421	2.24242	243.078	3.30303	243.096	2.20588	244.062	10061.1
														243.076	537.441	233.931	459.676	251.989	469.788	243.099	5228.06	243.099	5075.12	244.065	170.061
														243.078	21.7647	233.962	839.618	251.992	6.66667	243.158	53.6364	243.118	465.265	245.044	497.03
														243.096	202.794	233.965	11.6765	252.046	514.576	243.161	1026.85	243.123	246.088	245.052	189.818
														243.099	4878.91	234.081	400.206	252.049	7.75758	243.196	1652.03	243.16	480.294	245.055	3337.24
														243.161	180.647	234.083	11.7353	252.063	370.424	243.199	108.758	243.194	27.5294	245.059	6821.52
														243.194	199.294	234.155	13.8529	252.123	1197.06	243.964	702.697	243.197	975.382	245.062	124083
														243.197	2497.06	234.158	1852.29	252.127	74.3636	243.966	11686.6	243.805	435.853	245.064	848.485
														243.964	38.0882	234.696	435.824	252.205	347.848	243.969	0.484848	243.964	590.676	245.968	3.45454
														243.966	11070.4	235.008	628.029	252.208	14.1818	243.995	426.909	243.966	17502.1	245.971	3278.52
														244.053	5267.24	235.168	1740.38	253.144	505.909	243.997	1.21212	244.056	130253	246.017	1494.45
														244.056	178845	235.171	27585.6	253.214	2578.76	244.053	3651.48	244.059	2.10149e+06	246.061	439.818
														244.06	2.48123e+06	235.174	8.61765	253.217	70312.5	244.056	141254	244.062	12318.6	246.063	21687.2
														244.062	17303.1	236.002	374.324	253.22	2285.76	244.059	2.03884e+06	244.065	152.412	246.185	408.879
														244.064	714.235	236.004	10130.2	253.224	69.8485	244.062	1111	244.237	381.735	246.188	10.9091
														244.113	455.382	236.006	194.118	253.316	470.303	244.064	906.091	244.524	379.382	247.036	2798.85
														244.2	469.176	236.067	337.324	253.599	432.273	244.166	551.667	244.526	3.67647	247.04	96310.4
														244.202	10.5882	236.07	11.9118	253.601	9.63636	244.169	2.66667	245.033	462.735	247.042	608.606
														245.034	576.735	236.13	276.412	254.075	3628.45	244.773	417.545	245.036	3.70588	247.046	430.424
														245.037	15.1471	236.132	10.2647	254.078	111987	244.987	405.394	245.04	63.7941	247.091	1716.24
														245.053	669.176	236.166	297.912	254.08	1290.52	244.989	20.1515	245.043	1916.06	247.094	42502.6
														245.055	6333.65	236.168	17.9412	254.102	113.273	245.043	269.182	245.053	367.324	247.095	1018.79
														245.059	7403.76	236.171	28.5588	254.218	829.545	245.046	1.87879	245.055	3741.47	247.134	479.879
														245.063	156832	236.174	3469.59	254.221	22428.9	245.055	2749.18	245.059	6630.94	247.138	328.576
														245.064	1620.44	236.59	339.118	254.244	0.939394	245.059	7515.52	245.062	126853	248.021	3.06061
														245.091	44	236.592	18.5	254.248	2682.79	245.062	126930	245.064	1179.62	248.023	2530.76
														245.093	669	237.129	94.4706	254.253	68.8182	245.065	3.78788	245.103	43.6176	248.043	458.394
														245.095	109.941	237.186	374.324	254.695	356.727	245.968	623.758	245.582	435.853	248.071	455.273
														245.968	1117.74	237.189	12.7353	254.698	11819.9	245.971	20208.3	245.584	3.26471	248.077	4.06061
														245.971	41186.9	237.223	716.059	254.701	76.3636	245.991	370.152	245.657	381.706	248.08	3716.03
														245.974	7.91176	238.014	14.2059	255.032	499.879	245.994	14.4545	245.66	5.5	248.101	443.333
														246.057	468.324	238.016	902.059	255.034	3.15151	246.018	448.03	245.692	356.235	248.104	2.75758
														246.061	443.471	238.019	16.5294	255.082	2560.27	246.02	5.90909	245.695	1.73529	248.301	428.576
														246.064	21280	238.111	386.912	255.085	11.0606	246.057	634.152	245.968	104.441	248.98	1.60606
														246.582	574.5	238.124	4.64706	255.099	371.061	246.061	822.273	245.971	5256.62	248.984	2194.64
														247.039	1035.12	238.128	3.67647	255.102	10.7273	246.064	13670.4	246.018	1393.24	248.986	186.576
														247.091	975.647	238.13	109.882	255.122	425.394	247.037	597.939	246.02	7.85294	249.019	7355.45
														247.094	27061.9	238.357	501.735	255.125	2738.82	247.04	22633.8	246.061	330.235	249.022	166179
														247.097	12.5588	238.597	433.441	255.129	40.5455	247.041	209.182	246.063	19076.5	249.109	7940.15
														247.988	476.5	238.599	19.5588	255.222	3661.82	247.091	1764.18	246.065	159.382	249.438	442.121
														247.991	25.5882	238.95	459.618	255.225	1903.94	247.094	44545.7	247.036	2952.06	249.441	1.39394
														248.024	592.265	238.992	387.971	255.229	13112.7	247.095	818.03	247.04	99583.4	250.017	0.272727
														248.026	15.3824	238.995	5212.35	255.232	250502	247.43	453.667	247.043	34.5	250.021	3075.45
														248.071	1432.59	238.998	3.26471	255.235	127266	247.433	5.87879	247.091	1618.06	250.023	37.9697
														248.074	13.5882	239.057	95.3824	255.239	1214.42	248.024	8308.73	247.094	45051.9	250.058	484.182
														248.078	445.294	239.06	2184.29	255.242	2.06061	248.077	69.2727	247.097	3.94118	250.06	7.33333
														248.081	4988.47	239.139	210.206	255.338	137.424	248.08	4344.18	247.118	511.324	250.093	7912.15
														248.084	13.3235	239.142	2602.82	255.342	2597.67	248.582	451.879	247.121	6.02941	250.145	2023.15
														248.983	405.382	239.145	12.7941	255.345	63.5152	248.981	5.45455	248.021	200.471	251.001	4.87879
														249.019	9960.41	239.165	141.882	256.019	33.4848	248.984	1026.55	248.023	8173.65	251.004	1275
														249.022	254830	239.199	9.05882	256.023	5495.12	249.019	8910.45	248.034	504.412	251.018	8669
														249.056	477.147	239.202	718.412	256.026	36.3636	249.022	202905	248.036	32.0882	251.021	41.6364
														249.109	544.588	239.205	34.2941	256.082	84.8485	249.056	466.848	248.04	1.58824	251.058	6.36364
														249.186	1378.76	239.826	3255.32	256.085	4457.58	249.109	5008.15	248.043	1339.91	251.06	1398.33
														250.017	28.2647	240.027	460.382	256.092	1308.45	249.186	458.485	248.077	52.9412	251.063	36.1212
														250.02	1762	240.029	199.941	256.096	59074.4	249.189	0.636364	248.08	2931.21	251.156	345.939
														250.026	770	240.086	5.76471	256.229	189.545	249.987	491.303	248.581	661.824	251.159	1.78788
														250.029	26.1765	240.088	803.265	256.233	4848.82	250.02	2076.55	248.584	86.9118	251.199	28.9697
														250.09	141.059	240.09	30.3529	256.236	73692.3	250.026	1012.88	248.983	1350.74	251.202	1507.61
														250.094	3992.15	240.206	313.412	256.24	1553.55	250.093	5086	248.986	26.4412	251.205	59.697
														250.096	63.6765	241.008	60.4412	256.346	399.909	250.097	963.485	249.019	7859.12	251.469	436.121
														250.145	631.265	241.011	1618.62	256.349	1.69697	250.101	213.879	249.022	170201	251.472	3.15151
														250.148	1.70588	241.07	86.8235	257.042	1443.36	250.111	394.273	249.025	68.7353	252.06	32.2424
														251.015	604.059	241.073	582.265	257.045	30894.9	250.114	4.09091	249.055	492.118	252.063	2759.45
														251.018	13864.9	241.143	35.7059	257.099	1005.39	250.145	628.061	249.057	4.02941	252.121	58.2727
														251.058	99.2941	241.145	350.029	257.111	22.6061	250.944	15.3939	249.106	1372.5	252.123	1908.39
														251.061	4208.26	241.179	329.059	257.114	3339.58	251.015	335.273	249.109	43885.1	252.127	578.667
														251.064	21.1176	241.182	1052.94	257.117	146.394	251.018	9053.15	249.111	59.2941	252.202	0.181818
														251.203	6145.5	241.183	81.4412	257.176	1623.12	251.061	2850.58	250.017	163.706	252.204	570.485
														252.062	397.971	241.216	1159.5	257.179	81.0909	251.063	46.2424	250.02	3671.47	252.233	653.03
														252.065	17.6176	241.219	17984.2	257.212	522.303	251.199	144.727	250.059	405.206	252.236	6.87879
														252.118	336.618	241.222	81.2059	257.215	28.7576	251.202	2232.48	250.091	294.794	252.862	392.818
														252.123	346.941	242.076	1662.06	257.237	2152.03	251.205	17.1515	250.093	9528.85	253.047	758.606
														252.127	751.824	242.079	35283.5	257.24	9292	251.422	416.697	250.096	5.08824	253.182	363.909
														252.559	556.265	242.083	14.9412	257.245	4.9697	251.425	7.24242	250.145	1485.29	253.184	4.63636
														252.562	15.7059	242.106	37.1176	258.036	2003.82	252.06	32.0606	251.015	320.941	253.214	3456.15
														253.127	214	242.218	328.618	258.039	26234.1	252.063	1504.39	251.018	7645.68	253.217	91486.4
														253.13	6.23529	242.222	5928.68	258.042	226.879	252.123	1660.45	251.058	66.8235	253.22	4475.52
														253.179	25.2941	242.225	10.3529	258.049	410.788	252.126	1037.15	251.061	1165.06	253.223	534.242
														253.181	768.471	242.942	173.353	258.056	2200.64	253.128	260.182	251.165	642.647	253.253	339.939
														253.212	1672.59	242.945	4037.65	258.242	901.576	253.145	551.485	251.168	4.64706	254.071	292.545
														253.215	7638.32	243.025	32.3235	258.803	322.848	253.148	14.0303	251.199	242.647	254.075	5071.61
														253.218	166045	243.028	4028.06	258.806	3.60606	253.181	579.485	251.202	1730.65	254.079	128531
														253.222	154.118	243.03	12.7941	259.001	362.576	253.184	11.8485	251.313	395.912	254.08	1490.61
														254.075	4574.82	243.052	111.206	259.004	16.6061	253.211	503.818	251.316	5.55882	254.102	6.87879
														254.079	147936	243.06	4472	259.08	5.54545	253.215	20420.8	252.063	8701.62	254.105	144.697
														254.082	71.0882	243.063	70267.9	259.084	32.7879	253.218	177383	252.064	190.676	254.218	477.667
														254.103	170.176	243.065	75.5294	259.131	363.879	253.221	1121.88	252.12	0.705882	254.221	14645.5
														254.218	1742.62	243.09	6.94118	259.134	2.33333	253.224	34.8788	252.123	782.029	254.225	7.81818
														254.221	24632	243.096	37.5588	260.021	1044.52	253.735	394.697	252.128	21.3235	254.248	856.394
														254.225	22.2647	243.099	2580.29	260.024	18669.6	253.737	11.7879	253.04	373.029	254.252	216.545
														254.242	339.471	243.161	629.824	260.036	9685.33	254.008	37.6061	253.043	1	254.695	1220.76
														254.247	1130.71	243.197	1114.32	260.039	81.5152	254.011	754.788	253.047	362.5	254.698	30470.7
														254.25	7933.09	243.964	290.382	260.071	1721.67	254.071	586.879	253.05	1.79412	254.701	184.879
														254.252	109.265	243.966	6577.68	260.075	2.90909	254.075	4209.52	253.12	429.912	254.872	148.667
														254.695	566.618	243.969	27.9412	260.086	1232.06	254.079	127570	253.122	1.88235	255.033	565.03
														254.698	13444.6	244.053	4458.41	260.089	22721.6	254.081	645.545	253.127	301.324	255.035	49.5152
														254.701	15.2941	244.056	150711	260.091	303.515	254.102	132.758	253.21	208.206	255.081	2281.55
														255.049	437.5	244.06	2.01662e+06	260.131	202.273	254.104	91.4545	253.214	3888.91	255.088	508.394
														255.052	20.7647	244.062	15674.8	260.133	12.7273	254.218	2881.42	253.217	103027	255.123	2159.33
														255.082	4747.97	244.064	1856.91	260.942	495.424	254.221	28551.5	253.22	53.8824	255.127	3546.91
														255.086	127.088	244.067	20.9706	260.945	2	254.225	43.4545	253.223	1946.32	255.222	925.818
														255.12	163.912	245.052	146.029	260.967	338.636	254.247	1403.61	254.034	384.353	255.226	1232.36
														255.124	3245.56	245.055	6078.68	260.97	9.09091	254.25	1641.64	254.071	606.941	255.23	35898.6
														255.127	2268.71	245.059	5571.38	261.026	139.758	254.695	1650.27	254.075	5385.71	255.233	436788
														255.222	5425.76	245.063	124150	261.029	5946.12	254.698	34320.9	254.078	153623	255.237	10774.1
														255.227	6171.94	245.065	231.971	261.032	2.06061	254.7	461.485	254.081	694.059	255.242	2.78788
														255.23	138769	245.078	300.353	261.07	1856.09	255.009	447.091	254.084	1.94118	255.34	2171.06
														255.234	2.20856e+06	245.081	11.5588	261.073	46762.5	255.012	2.66667	254.103	441.765	255.343	3501.85
														255.237	12822.8	245.094	300.735	261.075	319.091	255.032	1006.85	254.106	48.3824	255.345	158.121
														255.24	89.5294	245.096	17.2059	261.303	387	255.079	34.8485	254.214	451.941	256.02	598.879
														255.339	977.735	245.1	2.32353	261.306	3.60606	255.082	1585.73	254.218	535.912	256.023	18445.1
														255.343	3967.79	245.105	100.529	261.593	416.242	255.084	18.4545	254.221	16007.8	256.085	1617.36
														256.085	5685.47	245.969	410.794	261.596	3.66667	255.123	1861.21	254.225	4.32353	256.088	2.27273
														256.088	15.7353	245.971	11403.3	261.815	6465.45	255.127	3144.03	254.246	382.088	256.093	7436.15
														256.093	4400.44	246.057	294.176	262.026	414.152	255.13	52.697	254.249	3010.74	256.096	178128
														256.096	86285.8	246.061	646.5	262.029	11.5152	255.222	4066.42	254.254	588.5	256.23	754.667
														256.13	435.647	246.064	16891.6	262.073	458.061	255.227	10655.8	254.258	63.6765	256.233	4011.97
														256.133	17.0588	246.98	413.029	262.076	6.9697	255.23	168815	254.695	1317.21	256.237	80247.7
														256.15	451.412	246.983	30.4118	262.087	794.879	255.234	1.78003e+06	254.698	27263.6	256.241	1150.3
														256.231	152.382	247.006	364.265	262.09	12.303	255.238	8898.88	254.806	352.441	256.244	0.090909
														256.234	19826.9	247.04	6169.38	262.095	575.636	255.241	14.3333	254.809	8.23529	256.869	132.697
														256.237	363401	247.042	188.618	262.349	452.485	255.339	1851.61	255.032	999.706	256.872	9.54546
														256.239	2988.88	247.091	664.882	262.352	9.0303	255.342	3476.45	255.082	3452.06	256.916	365.97
														256.24	1088.56	247.094	23166.9	262.974	41	256.02	1242.88	255.085	1.61765	257.042	626.818
														256.344	410.265	247.096	79.5588	262.977	923.455	256.023	21345.6	255.123	2426.15	257.045	20425.4
														256.43	481.088	247.441	312.059	262.98	3.75758	256.034	386.182	255.127	2103.85	257.068	397.879
														256.433	28.0588	247.444	18.7647	263.009	1214.79	256.037	3.09091	255.223	881.765	257.071	6.84849
														257.042	1050.35	248.024	394.235	263.032	4773.88	256.092	4478.21	255.23	26805	257.078	853.667
														257.045	26819	248.069	43.5	263.035	2.84849	256.096	171195	255.233	682073	257.096	323.242
														257.078	1238.68	248.071	1319.76	263.079	509.545	256.128	581.909	255.237	5331.38	257.099	10311.5
														257.096	30.3235	248.074	28.0882	263.082	12.8182	256.131	289.182	255.242	0.264706	257.103	845.545
														257.099	2665.88	248.078	464.265	263.502	324.545	256.231	1094.18	255.339	2513.5	257.106	28.8485
														257.176	1572.03	248.081	3532	263.505	13.2727	256.234	32799.6	255.343	3645.06	257.176	1347.12
														257.178	211.882	248.084	9.20588	263.568	349.303	256.237	289987	255.789	314.265	257.212	443.121
														257.212	592.676	248.981	27.4706	263.571	1.42424	256.24	453.212	255.792	14.9412	257.236	1105.82
														257.237	1751.29	248.984	1967.76	265.065	10565.8	256.963	417.909	255.897	357.706	257.24	12410.7
														257.24	33624.9	248.985	362.412	265.068	218167	256.966	14.6667	255.9	4.73529	257.247	442.424
														257.99	425.853	249.019	5413.94	265.071	424.848	257.042	1005.94	256.02	542.176	257.249	7.93939
														257.993	16.4118	249.022	159712	265.181	2089.97	257.045	26018.6	256.023	18645.1	257.514	322.545
														258.036	521.059	249.025	53.9412	265.184	15.4848	257.067	98.2121	256.026	50.7647	257.517	3.54546
														258.039	10103.2	249.106	22.5	265.218	362.545	257.078	598.848	256.086	1337.47	257.552	449.364
														258.042	138	249.109	960.176	265.22	11.1515	257.081	7.84849	256.089	19.0294	257.555	5.57576
														258.071	384.824	249.111	26.4706	266.068	3147.52	257.096	210.667	256.093	17555.3	257.842	396.364
														258.074	34.0882	249.752	412.735	266.072	52901.4	257.099	10765.4	256.096	228734	257.845	9.90909
														258.114	859.441	249.754	25.7059	266.075	60.5152	257.173	21.0606	256.099	46.8529	258.036	882.545
														258.139	418.059	250.018	28.2647	266.266	344.879	257.176	3257.64	256.177	363.118	258.039	15975.5
														258.142	16.1471	250.021	1305.94	267.069	2063.91	257.179	4.45455	256.23	506.059	258.042	93.5758
														258.243	751.147	250.026	513.059	267.073	30013.6	257.237	3477.12	256.233	4485.65	258.048	341.818
														258.246	22.2647	250.093	1764.38	267.076	1409.64	257.24	35442	256.236	111979	258.053	528.273
														259.08	112.941	250.145	1610.68	267.077	155.364	257.241	373.909	256.24	6436.03	258.056	8809.61
														259.119	186.294	251.015	189.441	267.193	392.364	257.554	392.515	257.005	455.176	258.059	0.757576
														259.121	12.2059	251.018	6264.26	267.197	2469	257.557	2.78788	257.007	32.7059	258.073	809.97
														260.021	1376.32	251.02	27.7941	267.199	500.273	257.69	432.03	257.042	1307.65	258.076	0.181818
														260.024	35394.2	251.058	340	267.23	11.0909	257.692	24.1212	257.045	20046.9	258.241	203.303
														260.034	39.0882	251.061	4410.29	267.233	1252.97	258.036	543.606	257.078	579.235	258.295	368.848
														260.036	4548.59	251.063	308.706	267.236	41.6667	258.039	7928.7	257.081	5.70588	258.298	4.12121
														260.04	14.4706	251.199	181.853	268.074	72.1515	258.04	248.545	257.096	411.588	258.535	473.03
														260.072	480.676	251.203	3912	268.077	2764.79	258.053	103.394	257.099	12488.9	258.539	388.576
														260.074	21.8529	251.763	323.647	268.079	20.4545	258.056	3659.58	257.103	545.176	259.04	453.697
														260.086	1667.56	251.765	12.0882	268.2	352.909	258.242	770.939	257.106	18.5	259.042	45.3939
														260.089	33201.6	252.063	815.735	268.203	10.9697	258.33	376.424	257.114	415.529	259.058	520.697
														260.091	214.118	252.126	1128.32	268.52	520.515	258.333	15.2121	257.117	7.02941	259.061	1.21212
[truncated: 5,627 more rows]

## Sheet: Glu
			M+0	M+1	M+2	M+3	M+4	M+5	M+6	M+7	M+8	M+9	M+10	1		2		3		1		2		3
	146.045		146.045	147.048	148.052	149.055	150.059	151.062						SPECTRUM - MS		SPECTRUM - MS		SPECTRUM - MS		SPECTRUM - MS		SPECTRUM - MS		SPECTRUM - MS
-delta	0.001		146.044	147.047	148.051	149.054	150.058	151.061						BG_1_1_191008161426.raw		BG_1_2_191008133916.raw		BG_1_3_191008135005.raw		BG_2_1.raw		BG_2_2.raw		BG_2_3.raw
+delta	0.001		146.046	147.049	148.053	149.056	150.06	151.063						FTMS - c ESI Full ms [70.00-1000.00]		FTMS - c ESI Full ms [70.00-1000.00]		FTMS - c ESI Full ms [70.00-1000.00]		FTMS - c ESI Full ms [70.00-1000.00]		FTMS - c ESI Full ms [70.00-1000.00]		FTMS - c ESI Full ms [70.00-1000.00]
1			146.045	147.048	148.052	149.055	150.058	151.062						Scan #: 838-885		Scan #: 837-884		Scan #: 838-884		Scan #: 839-886		Scan #: 837-884		Scan #: 836-883
			24417084	3.85403e+06	3.38626e+06	498399	165479	2286.42						RT: 7.55-7.97		RT: 7.55-7.97		RT: 7.55-7.97		RT: 7.55-7.98		RT: 7.55-7.97		RT: 7.55-7.98
2			146.045	147.048	148.052	149.055	150.058	151.062						AV: 48		AV: 48		AV: 47		AV: 48		AV: 48		AV: 48
			2.16156e+07	3.42682e+06	2.97128e+06	433282	147373	4749						Data points: 7175		Data points: 7601		Data points: 7479		Data points: 7763		Data points: 7470		Data points: 7494
3			146.045	147.048	148.052	149.055	150.058	151.062						Mass	Intensity	Mass	Intensity	Mass	Intensity	Mass	Intensity	Mass	Intensity	Mass	Intensity
			2.41629e+07	3785128	3.33571e+06	481023	154399	5736.94						70.0284	2455	70.0283	3825.12	70.0283	3506.49	70.0254	247.042	70.0262	364.75	70.0283	2143.46
														70.0297	319.771	70.1781	298.271	70.0865	348.596	70.0282	895.188	70.0283	1835.94	70.0394	220.208
1			146.045	147.048	148.052	149.055	150.058	151.062						70.0514	362.521	70.1792	253.646	70.2259	351.213	70.0633	254.229	70.0373	407.292	70.1748	340.917
			2.39382e+07	2.50266e+06	2.39473e+06	256845	85937.5	1095.04						70.0707	696.271	70.1824	271.771	70.2702	237	70.1458	271.729	70.0649	380.833	70.1909	292.438
2			146.045	147.048	148.052	149.055	150.058	151.05						70.1044	409.875	70.1889	323.812	70.2711	544.298	70.2809	328.458	70.0786	292.146	70.2471	311.188
			1.6041e+07	2.00845e+06	1.9184e+06	210320	56691.5	1705.71						70.1602	329.125	70.239	295.208	70.3045	370.213	70.4106	301.792	70.2025	236.438	70.3094	257.021
3			146.045	147.048	148.052	149.055	150.058	151.062						70.233	342.625	70.2483	268.271	70.3629	357.064	70.4486	342.688	70.2428	343.583	70.3289	368.354
			1.62331e+07	2.0162e+06	1.92258e+06	215048	53112.5	3145.58						70.2731	353.125	70.2849	242.521	70.3871	272.894	70.4557	301.875	70.3247	235.896	70.4122	292.375
Relative intensity		Normalize based on internal standard												70.2893	281.875	70.298	312.729	70.5361	318.553	70.522	325.479	70.3631	356.938	70.4202	229.375
1	179329000	1.80934e+08	24417084	3.85403e+06	3.38626e+06	498399	165479	2286.42						70.3576	387.771	70.4693	248.604	70.5584	359.277	70.5999	345.729	70.3756	262.667	70.422	270.271
2	152939000	1.45512e+08	2.16156e+07	3.42682e+06	2.97128e+06	433282	147373	4749						70.4364	360.521	70.5567	425.5	70.6512	349.957	70.6183	420.333	70.4952	322.458	70.4986	318.292
3	175076000	1.78977e+08	2.41629e+07	3785128	3.33571e+06	481023	154399	5736.94						70.4978	411.854	70.5727	248.542	70.6583	289.574	70.6433	338.958	70.5393	276.25	70.587	312.104
1	178643000	1.87548e+08	2.39382e+07	2.50266e+06	2.39473e+06	256845	85937.5	1095.04						70.5271	284.812	70.6634	1035.52	70.6633	1637.91	70.6486	299.167	70.5567	262.583	70.6773	255.375
2	122355000	1.21779e+08	1.6041e+07	2.00845e+06	1.9184e+06	210320	56691.5	0						70.5896	315.292	70.6929	297.833	70.7128	286.872	70.6651	337.333	70.5805	357.583	70.7866	374.771
3	122684000	1.19999e+08	1.62331e+07	2.0162e+06	1.92258e+06	215048	53112.5	3145.58						70.6634	2353.08	70.8698	286.292	70.829	272.681	70.7124	263.75	70.6634	613.521	70.8358	203.125
Relative area														70.7059	360.812	70.9226	223.917	70.8448	351.468	70.747	361.958	70.856	366.646	70.8653	342.292
1			1.80934e+08	2.85589e+07	2.50926e+07	3.69321e+06	1.22622e+06	16942.7						70.7502	329.438	70.9338	313.667	70.8566	289.085	70.7772	280.5	70.9588	391.354	71.0011	320.062
2			1.45512e+08	2.30687e+07	2.00021e+07	2.91677e+06	992089	31969.4						70.7638	358.688	70.9408	328.979	70.8625	346.106	70.8422	235.271	70.9896	327.854	71.0123	24394
3			1.78977e+08	2.80368e+07	2.47079e+07	3.56298e+06	1.14365e+06	42494						70.7699	395.583	71.0116	608.042	70.959	255.064	70.8491	303.292	71.0114	232.25	71.0131	1.52083
1			1.87548e+08	1.96075e+07	1.87619e+07	2.01229e+06	673292	8579.28						70.9278	357.354	71.0123	32200.2	70.9802	241.511	70.8579	298.396	71.0123	19938.4	71.107	307.958
2			1.21779e+08	1.52476e+07	1.4564e+07	1.59669e+06	430386	0						70.9334	389.333	71.0131	8.10417	71.0123	39909	70.8957	316.896	71.0126	465.396	71.3403	319.375
3			1.19999e+08	1.49043e+07	1.42122e+07	1.58969e+06	392621	23252.9						70.9403	354.729	71.0214	244.146	71.013	31.3191	71.0078	257.062	71.0881	342.208	71.3706	220.188
Normalized area														71.0114	220.75	71.0282	335.521	71.0145	264.404	71.0115	915.542	71.1687	228.917	71.5853	336.812
1	0.922513		1.96132e+08	3.09577e+07	2.72003e+07	4.00342e+06	1.32922e+06	18365.8						71.0123	31368.3	71.1581	320.208	71.0228	265.489	71.0123	21877.3	71.1858	283.312	71.6452	238.542
2	0.920208		1.5813e+08	2.5069e+07	2.17365e+07	3.16969e+06	1.07811e+06	34741.5						71.0127	783.229	71.1736	245.625	71.1249	246.681	71.0131	4.75	71.1931	343.479	71.658	278.208
3	0.997311		1.7946e+08	2.81124e+07	2.47746e+07	3.57259e+06	1.14673e+06	42608.6						71.0361	290.167	71.1958	322.479	71.1277	331.851	71.0393	443.875	71.2517	307.375	71.7435	312.583
1	1.01156		1.85405e+08	1.93834e+07	1.85475e+07	1.9893e+06	665598	8481.25						71.0829	323.729	71.2591	358.458	71.1527	268.617	71.1277	301.271	71.2628	326.833	71.7548	329.646
2	1.06289		1.14573e+08	1.43454e+07	1.37022e+07	1.50221e+06	404920	0						71.0927	282.917	71.3535	413.125	71.1807	314.128	71.147	239.729	71.3312	373.125	71.7928	364.938
3	1.08552		1.10545e+08	1.37301e+07	1.30925e+07	1.46445e+06	361689	21421						71.119	396.958	71.3666	317.625	71.3	424.064	71.1832	271.812	71.3576	333.083	71.8189	349.354
Normalized area														71.3547	370.25	71.4174	412.542	71.4549	310.915	71.2265	263.417	71.3727	354.562	71.8689	333.125
1			1.96132e+08	3.09577e+07	2.72003e+07	4.00342e+06	1.32922e+06	18365.8						71.5615	279.708	71.4606	302.729	71.4923	342.021	71.2483	281.896	71.4118	341.417	71.9773	357.125
2			1.5813e+08	2.5069e+07	2.17365e+07	3.16969e+06	1.07811e+06	34741.5						71.6575	325.521	71.4735	285.5	71.5328	322.66	71.3018	313.583	71.4161	360.979	72.0075	4080.4
3			1.7946e+08	2.81124e+07	2.47746e+07	3.57259e+06	1.14673e+06	42608.6						71.6651	276.375	71.5212	321.917	71.5851	341.383	71.3168	412.042	71.48	347.708	72.0786	28336
1			1.85405e+08	1.93834e+07	1.85475e+07	1.9893e+06	665598	8481.25						71.7211	372.062	71.5652	295.25	71.6694	323.83	71.3586	278.167	71.496	381.292	72.0833	1025.56
2			1.14573e+08	1.43454e+07	1.37022e+07	1.50221e+06	404920							71.7486	278.604	71.642	313.688	71.7104	328.064	71.3819	321.938	71.4998	391.521	72.1595	5179.9
3			1.10545e+08	1.37301e+07	1.30925e+07	1.46445e+06	361689	21421						71.8262	359.417	71.7135	316.833	71.7282	352.234	71.3865	270.771	71.6265	250.854	72.1895	259.833
Normalized Average														71.9311	414.292	71.8078	447.042	71.7856	393.404	71.4137	301.792	71.7432	248.396	72.2166	357.521
1A			1.77907e+08	2.80464e+07	2.45704e+07	3.5819e+06	1.18469e+06	31905.3						71.9477	366.146	71.8546	289.708	71.9533	408.915	71.4506	351.938	71.746	324.438	72.3306	288.542
1B			1.36841e+08	1.58196e+07	1.51141e+07	1.65199e+06	477403	14951.1						71.9538	377.354	71.8619	260.333	72.0068	702.702	71.5822	352.396	71.7894	374.979	72.4121	325.688
deviation														71.9949	266.479	71.8938	312.229	72.0076	5732.26	71.5881	287.417	71.8389	385.542	72.4606	274.354
1A			1.90484e+07	2.94493e+06	2.73762e+06	416945	129785	12367.8						72.0006	263.042	72.0076	6616.77	72.0079	317.957	71.6219	307.479	71.8963	262.708	72.4808	319.208
1B			4.21055e+07	3.10163e+06	2.98902e+06	292731	164409	9149.81						72.0076	1628.81	72.0282	329.646	72.0092	322.702	71.6643	401.688	72.0075	2985.5	72.5573	317.583
Normalized percentage														72.0157	468.729	72.0786	19339.5	72.0157	298.362	71.8265	433.417	72.0421	331.854	72.5997	237.833
1A			75.6014	11.9183	10.4412	1.52212	0.503432	0.0135581						72.0278	332.833	72.0793	314.438	72.0785	20561.6	71.8703	277.708	72.0707	331.479	72.6176	340.396
1B			80.5331	9.3101	8.89487	0.97222	0.280959	0.00879898						72.0447	406.625	72.1595	13954.8	72.1054	340.702	71.9429	288.146	72.0786	30291.6	72.6213	235.896
deviation														72.0786	18840.4	72.2737	220.042	72.1163	332.681	71.9771	379.354	72.0832	1116.52	72.6443	334.917
1A			0.0757814	0.0629918	0.0443208	0.01839	0.0173986	0.00593652						72.08	87.2292	72.3886	464.604	72.1594	10866.4	72.0075	3817.31	72.1016	229.188	72.6711	253
1B			1.55899	0.761197	0.71444	0.0957201	0.0174407	0.00802286						72.0813	431.917	72.4351	271.583	72.217	302.149	72.0449	284.167	72.1595	11767.8	72.6872	298.542
Normalize percentage														72.0842	359.583	72.4844	279.438	72.2538	346.277	72.0676	377.771	72.2502	364.125	72.6983	271.167
1			75.5396	11.9233	10.4761	1.54191	0.511946	0.00707353						72.0875	287.688	72.4985	289.583	72.2935	257.319	72.0786	27604.9	72.3057	382.104	72.7233	318.188
2			75.5814	11.9822	10.3894	1.51502	0.515307	0.0166054						72.1471	446.792	72.5126	280.417	72.3333	369.298	72.1192	347.667	72.4343	378.375	72.7245	666.396
3			75.6867	11.8563	10.4486	1.50673	0.483632	0.0179701						72.1595	19167.7	72.5436	274.958	72.346	378.191	72.1594	363.792	72.5389	382.958	72.7322	363.375
1			82.0378	8.57678	8.2069	0.880225	0.294514	0.00375278						72.206	326.333	72.564	279.771	72.3877	303.511	72.2598	286.021	72.5538	244.438	72.9409	348.604
2			79.2741	9.92566	9.48068	1.03939	0.280167	0						72.3246	294.938	72.5674	313.208	72.4399	488.851	72.3004	236.604	72.6373	234.083	72.9538	328.146
3			79.4059	9.8625	9.4045	1.05193	0.259806	0.015387						72.3847	420.979	72.6129	282.354	72.4562	329.489	72.3012	365.333	72.6605	270.208	73.0313	311.625
Normalize percentage (M+0) vs M+n			Unlabeled	Labeled										72.4305	401.875	72.6598	344.833	72.5886	317.851	72.3146	670.708	72.7663	351	73.1728	374.625
1			75.5396	24.4604										72.4416	393.75	72.7097	267.938	72.653	256.447	72.3355	288.958	72.8026	326.625	73.2342	635.333
2			75.5814	24.4186										72.4801	403.75	72.7317	317.729	72.6538	396.085	72.3511	368.708	72.9954	252.375	73.2561	297.208
3			75.6867	24.3133		Unlabeled	Labeled							72.5458	318.854	72.752	293.021	72.6579	302.447	72.3643	326.75	73.0092	229.062	73.2601	270.688
1			82.0378	17.9622		Unlabeled	Labeled							72.6074	349.646	72.7666	302.167	72.6967	335.723	72.5354	320.688	73.0727	328.229	73.322	240.479
2			79.2741	20.7259										72.7074	311.604	72.7874	247.917	72.7122	314.489	72.7061	278.354	73.0955	367.438	73.3332	254.583
3			79.4059	20.5941										72.7123	324.312	72.8167	417.625	72.7247	314.426	72.7702	289.292	73.2447	287.667	73.3628	247.271
Average percentage			Unlabeled	Labeled										72.8146	357.083	72.8303	396.667	72.8651	314.255	72.7821	322.396	73.3338	364.667	73.3918	263.417
			75.6026	24.3974										72.8759	373.542	72.8562	320.104	73.0371	295.277	72.8349	295.854	73.4017	381.875	73.394	340.417
			80.2393	19.7607										72.9224	380.562	72.8706	247.167	73.0736	359.383	72.8594	304.875	73.4042	688.479	73.395	342.854
deviation			M+0	M+n										72.9692	371.604	72.8936	327.125	73.186	439.17	72.9139	317.771	73.4065	369.938	73.4037	283.417
1A			0.0757814	0.0757814										72.98	377.208	72.9773	355.521	73.1964	659.447	73.0279	156.167	73.424	340.583	73.4287	294.792
1B			1.55899	1.55899										73.0313	262.312	73.027	305.875	73.1991	332.511	73.0619	475.917	73.4395	245.729	73.4439	389.938
P-value														73.0666	383.917	73.1217	343.625	73.2002	381.298	73.1288	473.667	73.4434	400.146	73.4534	456.667
Glutamate	M+2	0.0271425	M+n	0.0067663										73.089	264.271	73.1822	349.438	73.215	379.383	73.2544	374	73.4505	498.021	73.4636	348.042
														73.103	361.542	73.2231	317.375	73.2168	384.66	73.4289	326.729	73.4514	280.667	73.5276	220.583
														73.1107	447.792	73.3067	274.125	73.218	412.787	73.4331	381.604	73.5553	532.146	73.5598	313.438
														73.1147	380.125	73.3607	251.292	73.2606	456.404	73.4349	396.312	73.6244	304.375	73.7744	344.688
														73.2008	424.771	73.4103	311	73.3233	427.745	73.4537	290.312	73.6475	362.583	73.7793	281.562
														73.215	359.542	73.4148	255.812	73.3903	366.106	73.4925	619.583	73.6857	270.458	73.8012	257.438
														73.2226	310.771	73.4179	344.542	73.3933	327.511	73.5486	437.438	73.6911	262.312	73.9083	370.688
														73.2393	267.292	73.4879	240.104	73.3967	346.553	73.587	309.625	73.7103	485.396	74.0052	340.125
														73.2853	406.208	73.5097	334.604	73.4646	252.34	73.7198	289.562	73.7594	244.75	74.022	18632.1
														73.4431	256.208	73.5406	354.792	73.4778	345.213	73.74	305.375	73.815	308.542	74.0233	154946
														73.4542	323.229	73.5956	238.583	73.5369	305.298	73.7727	329.208	73.8247	291.938	74.0425	393.229
														73.464	422.583	73.6201	330.667	73.5882	351.383	73.8651	313.125	73.8302	356.146	74.2444	290.562
														73.5989	255.438	73.6393	221.333	73.6274	317.021	73.9756	298.188	73.8629	301.938	74.3667	376.167
														73.749	378.25	73.7157	318.521	73.7215	331.894	74.022	19309.7	73.8659	298	74.4073	254.062
														73.8054	299.979	73.7469	246.146	73.7288	365.149	74.0233	176747	73.8894	288.146	74.4315	332.875
														73.8118	277.729	73.804	327.021	73.8038	332.894	74.0949	363.938	73.9892	353.917	74.6137	347.208
														73.8387	324.104	73.8443	302.062	73.9027	323.489	74.1025	322.396	74.022	24011	74.6538	357.25
														73.9045	398.979	73.9602	299.208	73.914	339.617	74.1112	301.708	74.0233	186640	74.6664	340.938
														73.9147	340.729	74.0221	16561.4	73.9677	314.426	74.3027	276.625	74.0458	314.958	74.6854	270.583
														74.0221	24122.2	74.0233	134200	74.022	15367	74.3605	229.25	74.0585	526.5	74.7861	237.146
														74.0233	174985	74.1563	245.562	74.0233	150529	74.4031	273.083	74.0952	284.312	74.8664	368.792
														74.0284	286.146	74.1611	288.667	74.1902	253.66	74.4242	323.292	74.1383	308.75	74.8888	265
														74.057	495.729	74.1759	313.354	74.2782	499.106	74.4492	246.292	74.311	276.896	74.9007	319.312
														74.0776	353.292	74.1808	349.417	74.3015	339.489	74.6354	255.771	74.3246	342.458	74.9551	252.208
														74.1187	370.479	74.3958	275.667	74.3849	319.128	74.696	320.979	74.3401	357.917	74.9691	313.25
														74.1535	424.458	74.464	226.417	74.4327	292.298	74.7302	330.458	74.3462	379.458	74.9892	3148.75
														74.1823	305.438	74.4654	355.479	74.4337	377.915	74.7379	359.333	74.4202	344.271	74.99	4.04167
														74.2267	380.396	74.6756	277.458	74.4443	249.362	74.7891	411.729	74.4705	286.771	74.9923	234.375
														74.3368	318.5	74.7235	231.667	74.4802	328.617	74.844	337.667	74.4895	235.333	75.0266	273.188
														74.3844	256.729	74.7936	265.729	74.4925	344.17	74.8678	233.771	74.5026	255.521	75.0806	374.208
														74.4178	361	74.824	223.917	74.4964	312.064	74.8804	261.646	74.5276	284.354	75.1203	283.625
														74.4454	377.979	74.8457	238.917	74.5184	368.277	74.8876	283.646	74.6788	318.542	75.1548	348.604
														74.5894	365.854	74.9372	248.625	74.7307	309.851	74.9309	279.792	74.7628	328.333	75.3316	332.167
														74.6934	254.438	74.9566	237.521	74.8518	381.617	74.9505	292.75	74.8668	230.292	75.3514	320.021
														74.8588	332.729	74.9894	7567.06	74.8592	296.766	74.9562	261.188	74.9216	319.688	75.3942	327.042
														74.8689	349.021	75.0045	313.417	74.8876	353.298	74.9893	8371.9	74.9882	260.938	75.5898	376.25
														74.9886	9.29167	75.1038	295.271	74.94	400.596	75.0264	265.5	74.9893	3636.04	75.6115	330.979
														74.9894	4969.83	75.1363	303.625	74.9874	381.553	75.1049	249.583	75.0075	145.229	75.6837	366.958
														75.004	283.396	75.1801	334.771	74.9892	5361.3	75.1083	318.312	75.0827	240.812	75.901	294.333
														75.0824	317.75	75.2161	267.979	75.007	221.617	75.1908	382.854	75.0948	292.646	75.9138	281.208
														75.3258	326.938	75.252	513.604	75.0286	293.681	75.2924	309.812	75.1598	327.938	75.9555	345.792
														75.3391	499.938	75.2528	65.9792	75.2932	312.34	75.3151	348.042	75.3999	564.146	75.9607	2403.15
														75.4238	278.479	75.2605	249.188	75.4989	334.234	75.3203	352.438	75.5057	288.562	75.9615	9.4375
														75.4971	378.958	75.4221	260.854	75.7025	382.681	75.6157	362.062	75.516	366.188	76.0093	356.062
														75.5259	299.354	75.4323	303.208	75.9059	330.383	75.6214	192.125	75.6102	370.229	76.0441	278.729
														75.5365	256.875	75.5362	383.25	75.9607	2193.19	75.6222	428.667	75.6872	357.792	76.1984	310.542
														75.7029	358.875	75.5473	358.854	76.1609	278.106	75.6552	363.354	75.7014	354.646	76.2049	374.625
														75.7331	292.021	75.5589	291.438	76.2706	2852.26	75.7323	239.604	75.7027	415.188	76.2451	359.583
														75.8066	307.438	75.5987	387.271	76.3298	282.255	75.747	259.792	75.7577	413.021	76.2802	274.104
														75.83	280.542	75.7272	275.771	76.3551	278.447	75.8338	296.25	75.9606	1512.35	76.283	279.938
														75.9035	375.188	75.7934	540.354	76.3946	1512.7	75.9167	355.542	75.9658	403.583	76.3947	3085.42
														75.9538	277.271	75.9	347.146	76.4066	374.532	75.9607	1804.85	75.9696	316.562	76.4078	217.25
														75.9609	1629.98	75.9343	346.375	76.4943	264.83	75.9689	423.688	75.9853	376.875	76.4897	240.354
														75.9934	307.771	75.9609	1475.62	76.6444	13377.2	76.0507	297.729	76.0535	375.958	76.5495	316.917
														76.021	295.333	76.0076	335.562	76.7028	249	76.1081	352.083	76.0561	319.25	76.6444	8570.73
														76.0275	355	76.024	335.333	76.7141	360.979	76.1325	329.958	76.0885	344.021	76.6567	288.812
														76.1023	402.854	76.0704	365.75	76.7434	268.511	76.1394	279.917	76.1054	325.771	76.669	327.271
														76.1241	375.333	76.1875	333.312	76.7536	296.383	76.2374	318.958	76.1106	290.062	76.8285	308.479
														76.2433	376.646	76.2706	1951.71	76.7581	280.043	76.2651	285.438	76.119	412.188	76.8329	263.583
														76.2707	2618.75	76.311	275.458	76.871	337.596	76.2841	250.729	76.1433	337.521	76.9008	222.271
														76.2756	262.146	76.3946	413.479	76.925	249.553	76.3946	3664.6	76.2382	295.438	76.943	339.271
														76.3156	293.042	76.4621	450.125	76.9402	373.064	76.439	352.042	76.2707	424.375	76.9507	9684.98
														76.3273	380.583	76.54	296.667	76.9507	12176	76.46	372.042	76.3262	407.583	76.9513	91.5208
														76.3707	282.75	76.6445	13207.3	76.9509	104.66	76.5324	324.583	76.3378	387.938	76.9605	435.688
														76.3946	3647.88	76.7041	390	76.9675	32644.3	76.6445	13202.3	76.3429	247	76.9677	56914.1
														76.4925	367.042	76.761	365.125	76.9684	760067	76.6706	360.708	76.3936	496.958	76.9686	852698
														76.4954	373.5	76.7798	329.5	76.9696	26122.7	76.6884	312.688	76.3946	3228.56	76.9698	346.417
														76.6445	15985.2	76.9507	7692.79	76.9865	11432.5	76.7632	269.479	76.4865	365.104	76.9865	11015.9
														76.6738	314.104	76.9677	50912.1	77.0377	249.766	76.8586	316.646	76.5261	263.667	77.1202	313.667
														76.6864	334.146	76.9688	1.0472e+06	77.128	253.511	76.8733	238.25	76.6444	10878.5	77.1952	242.375
														76.8253	346.25	76.9698	1131.25	77.1363	372.468	76.9067	282	76.9507	9251.54	77.2481	636.396
														76.9507	8772.21	76.9866	9080.92	77.2221	339.085	76.9507	7913.17	76.9677	55096.4	77.379	336.458
														76.9677	56640	76.998	309.875	77.3022	753.298	76.9509	88.5208	76.9686	758400	77.4266	319.646
														76.9688	1.08206e+06	77.0642	330.417	77.4247	386.255	76.9554	291.021	76.9697	757.708	77.4745	378.896
														76.9693	6274.46	77.1236	327.875	77.4281	419.277	76.9677	65592.7	76.9847	384.396	77.5157	254.188
														76.9857	51.9583	77.1588	316.479	77.4398	341.936	76.9687	808645	76.9865	9672.35	77.6857	368.375
														76.9865	9482.58	77.2024	309.771	77.463	340.021	76.9692	5881.42	77.073	381.167	77.76	360.188
														77.0863	352.667	77.3867	234.229	77.5946	338.447	76.97	25.8542	77.3318	269.917	77.7625	365.979
														77.0912	337.146	77.4091	309.104	77.8173	294.787	76.9865	8812.52	77.3635	324.021	77.7903	227.896
														77.0944	362.438	77.5638	364.021	77.8205	374.468	76.9935	395.083	77.4035	366.167	77.9183	361.75
														77.3663	346.625	77.611	341.75	77.8306	261	77.0889	287.521	77.5395	226.854	77.9279	366.854
														77.4096	262.833	77.6912	263.917	77.9345	403.277	77.1006	333.854	77.5517	704.479	77.9682	35949
														77.4248	364.292	77.7125	359.771	77.9467	327.149	77.3511	276.271	77.5526	88.0833	77.9728	311.938
														77.4699	290.188	77.7353	396.979	77.968	35952.9	77.4491	341.75	77.7121	358.458	77.9788	252.938
														77.4998	331.875	77.824	336.146	77.9688	9.87234	77.5206	305.25	77.738	392.188	77.9939	356.688
														77.6341	413.646	77.8462	306.271	77.9729	255.255	77.5397	284.104	77.8686	348.646	78.1232	341.062
														77.6441	412.292	77.9684	45610.1	77.9768	348.426	77.7183	308.021	77.8913	392.562	78.2	285.521
														77.7799	383.521	77.9951	321.938	77.9911	312.851	77.8427	268.667	77.9673	26.4375	78.2063	343.979
														77.8999	336.396	78.0446	309.729	78.0317	356.489	77.8861	338.771	77.9682	30801.6	78.2146	268.667
														77.9298	381.521	78.263	289.188	78.1095	376.021	77.8968	294.375	78.0696	349.062	78.226	321.042
														77.9684	49367.5	78.3222	316.792	78.1783	328.489	77.9291	302.708	78.1276	245.167	78.2577	339.875
														77.9728	930.438	78.5403	343.479	78.203	274.149	77.9682	39576.9	78.247	413.708	78.3069	234.688
														78.1034	304.25	78.5442	351.771	78.2125	263.596	77.9684	237.729	78.3345	350.312	78.3865	342.667
														78.2666	334.125	78.6744	314.354	78.3674	274.064	78.176	273.229	78.3463	293.458	78.5028	360.333
														78.4697	378.646	78.9382	12	78.4261	353.383	78.1935	373.438	78.3823	269.896	78.5652	332.375
														78.4795	385.354	78.939	20637.5	78.4446	267.851	78.4575	288.458	78.4222	365.312	78.6354	338.562
														78.6143	410.125	78.9566	89200.7	78.4482	295.213	78.4946	323.5	78.4621	284.958	78.7341	323.604
														78.732	427.208	78.9577	9.45989e+06	78.5436	364.426	78.5824	258.146	78.4911	351.688	78.7551	394.604
														78.7349	438.479	78.958	98925.4	78.6518	287.617	78.5839	273.354	78.5138	322.792	78.7876	407.062
														78.7792	381.604	78.9589	391.167	78.6705	349.574	78.6162	267.25	78.6134	388.167	78.9174	286.812
														78.8036	410.292	78.9646	15.2083	78.7312	330.702	78.8072	245.354	78.6241	349.75	78.9381	271.333
														78.8283	404.146	78.9655	29549.5	78.7637	353.745	78.8409	475.438	78.6259	361.354	78.939	21710.1
														78.8848	444.938	78.973	5588.6	78.8105	272.383	78.8867	302.625	78.6511	367.875	78.9398	122.479
														78.9381	714.688	78.9754	37.6458	78.886	411.489	78.8883	263.562	78.7188	358.854	78.9557	2180.85
														78.939	27531.6	78.9763	19754.7	78.8983	260.596	78.9176	170.167	78.7406	409.771	78.9566	35853.1
														78.9394	143.396	78.9772	22.0417	78.9251	341.574	78.9382	49.4375	78.9041	318.812	78.9576	9.07448e+06
														78.9471	399.479	79.1411	300.188	78.9381	749.787	78.939	16664.6	78.9389	17835.3	78.958	70295.6
														78.9566	90327.2	79.366	224.854	78.939	26711.7	78.9395	168.646	78.9398	52.4375	78.9654	32446.9
														78.9577	1.06047e+07	79.4483	308.396	78.9394	66.0638	78.9557	1693.46	78.9557	2652.04	78.9727	6776.75
														78.958	102367	79.6457	267.208	78.9565	113994	78.9566	43599.1	78.9566	38192.2	78.9762	22478.8
														78.9589	315.083	79.7078	233.021	78.9576	1.1703e+07	78.9576	8.37123e+06	78.9576	8.95215e+06	78.9767	257.667
														78.9647	29.375	79.7443	283.979	78.958	84351.8	78.9582	30982.4	78.9586	1643.23	79.0807	312.396
														78.9655	33506.7	79.7688	333.042	78.9589	165.489	78.9646	9.85417	78.9654	29242.1	79.1498	336.542
														78.9729	4271.52	79.8462	289.354	78.9652	25584	78.9654	26769.8	78.9729	2703.17	79.2047	429.167
														78.9754	244.25	79.881	266.917	78.9727	2752.26	78.9729	5644.4	78.9763	19429.6	79.2606	286.062
														78.9763	21243.2	79.9547	86.1458	78.9753	443.319	78.9754	205.625	78.9768	584.333	79.3698	292.083
														78.9772	27.7708	79.9559	937317	78.9762	25294.3	78.9763	16047.9	79.0147	420.542	79.4468	296.208
														78.9961	379.125	79.9562	15161.6	78.9769	445.447	78.9986	306.083	79.0977	348.021	79.5796	255.854
														79.0561	386.5	79.9618	1575.15	78.9986	335.915	79.0182	270.521	79.1403	401.062	79.6485	247.562
														79.1163	265.875	79.9654	277.417	79.0238	382.532	79.2533	368.5	79.1706	318.896	79.7256	239.583
														79.2814	390.729	79.9867	344.25	79.0806	354.362	79.2566	294	79.327	265.188	79.7267	348.896
														79.3097	361.396	80.0035	417.812	79.0877	281.83	79.3157	263.271	79.4372	289.979	79.763	324.417
														79.4162	267.438	80.036	394.146	79.1529	370.915	79.3222	296.354	79.5394	240.812	79.8428	244.5
														79.4976	338.771	80.1422	273.812	79.2399	288.872	79.4998	400.5	79.5821	276.583	79.8461	256.104
														79.6555	330.333	80.2641	339.688	79.2427	348.468	79.6336	285.938	79.6761	315.292	79.9551	4945.56
														79.6656	427	80.2904	257.146	79.3631	312.702	79.699	272.396	79.7341	362.667	79.9559	761945
														79.6847	363.562	80.322	244.354	79.4365	344.128	79.7198	275.625	79.7612	335.917	79.9562	12535
														79.6988	357.271	80.4629	635.125	79.4978	651.723	79.9311	292.25	79.7801	258.521	79.9618	632.917
														79.7564	328.729	80.4795	320.792	79.5563	342.298	79.9549	4394.17	79.8867	318.729	80.0659	325.75
														79.8067	270.875	80.5109	362.542	79.6693	306.298	79.9559	783954	79.8892	344.833	80.0836	322.354
														79.8465	316.812	80.5459	241.917	79.7324	353.723	79.9568	184.771	79.9551	67.0208	80.1297	261.479
														79.9175	349.188	80.5635	330.792	79.8854	366.511	79.9618	627.021	79.9559	750913	80.2845	234.479
														79.955	2853.9	80.5814	335.875	79.8876	357.234	79.975	271.729	79.9562	12724.8	80.3539	314.354
														79.9559	1.07658e+06	80.689	258.271	79.9547	3346.34	80.1485	363.104	79.9651	273.354	80.4102	333.438
														79.9562	19440.8	80.7711	381.354	79.9559	1.11246e+06	80.1598	237.604	80.0884	292.854	80.437	304.333
														79.9619	1374.77	80.8257	329.875	79.9568	117.511	80.3913	346.125	80.1115	333	80.4676	248.812
														79.9654	345	80.9554	1088.35	79.9618	1106.4	80.4203	275	80.2097	400.312	80.5802	255.979
														80.0427	369.25	80.9605	337.062	79.9723	242.234	80.4222	272.438	80.307	273.542	80.6904	372.896
														80.0491	377.688	80.9619	52343	80.0643	300.66	80.5877	471.188	80.5388	367.354	80.6943	369.854
														80.0754	356.917	80.9638	15492.7	80.0784	373.979	80.6148	335.25	80.7896	351.958	80.7044	224.583
														80.0808	388.854	80.9918	344.312	80.0938	236.66	80.6329	315.625	80.7975	258.333	80.7883	326.062
														80.0997	339.854	81.0306	285.771	80.2809	322.191	80.6738	253.979	80.889	362.042	80.9151	146.979
														80.1178	370.021	81.0931	397.562	80.3911	281.979	80.6791	278.833	80.8924	277.833	80.9414	363.854
														80.1652	292.333	81.1505	446.771	80.5064	305.319	80.7409	351.896	80.9347	352.417	80.9552	842.375
														80.305	409.979	81.2353	360.875	80.5745	408.617	80.9154	289.833	80.9552	1029.77	80.961	54.75
														80.4471	399.792	81.2869	31703.6	80.5919	353.021	80.9506	278.042	80.961	16.125	80.9619	47280.2
														80.5104	406.833	81.3022	337.583	80.6227	321.766	80.9553	1152.31	80.9619	43347.2	80.9637	16085.8
														80.6479	300.708	81.3033	569.521	80.9259	361.404	80.9619	45122	80.9637	20143.9	80.9639	106.354
														80.6517	333.854	81.3165	227.979	80.9553	1114.6	80.9637	17381.8	81.0168	333.438	80.9955	386.917
														80.7173	306.917	81.3837	2737.92	80.9618	63363	80.964	134.875	81.0348	382.646	81.0444	473.021
														80.7454	401.083	81.4628	328.875	80.9621	845.085	80.9733	634.083	81.0444	627.75	81.2517	351.562
														80.8766	370.333	81.6468	313.646	80.9636	20487.7	80.9969	281.396	81.107	332.021	81.2868	8577.9
														80.8872	482.792	81.7696	353.583	80.9645	9.53191	81.0445	301.312	81.1142	390.708	81.3101	357.812
														80.9153	145.729	81.8497	244.75	81.0443	377.83	81.0895	268.25	81.117	254.062	81.3776	647.25
														80.9553	1169.54	81.9517	39094.8	81.1475	356.213	81.2302	261.729	81.1614	316.417	81.3837	9101.35
														80.9611	6.10417	81.9526	1.27083	81.2868	23057.3	81.2867	1657.69	81.1937	349.646	81.511	336.25
														80.9619	48043.1	81.9601	1282.17	81.3836	2587.13	81.3837	7001.98	81.2322	355.062	81.5211	322.562
														80.9638	15182	82.0284	1944.27	81.6139	373.596	81.4093	325.75	81.2868	18828.9	81.5401	303.75
														80.9687	371.667	82.0573	339.188	81.6341	303.723	81.4902	300.708	81.3472	326.125	81.7192	369.333
														80.9733	759.229	82.2054	314.167	81.7164	364.851	81.5387	362.604	81.3724	379.729	81.7205	424.833
														81.0331	442.062	82.2245	354.542	81.8041	338.362	81.5526	303.188	81.3837	9481.31	81.821	409.604
														81.0444	820.375	82.2749	276.688	81.8198	130.936	81.6031	267.896	81.5003	252.562	81.8813	356.604
														81.0584	392.021	82.3883	244.333	81.8207	638.936	81.6789	359.188	81.6373	372.417	81.9517	30305.8
														81.0836	401.625	82.5203	253.438	81.8217	69.617	81.8313	341.938	81.9517	30699.1	81.9525	9.70833
														81.2868	29446.2	82.6017	399.958	81.8475	358.319	81.9239	313.479	81.952	186.271	81.9602	355.875
														81.2878	835.375	82.7248	225.958	81.9345	344.213	81.9517	31938.9	82.0283	4754.29	82.0283	2828.04
														81.373	386.812	82.9528	346.125	81.9508	2.12766	81.9602	399.854	82.3055	365.104	82.1031	367.958
														81.3837	2960.04	83.0236	905.333	81.9516	50245	82.0283	9273	82.378	285.646	82.1562	286.688
														81.3998	417.729	83.1454	369.958	81.9588	266.021	82.1789	329.979	82.4362	321.312	82.429	314.792
														81.5254	378.688	83.1553	249.104	81.96	1419.81	82.2959	333.521	82.5247	253.854	82.5719	374.833
														81.5353	362.146	83.2713	348.021	81.9673	271.447	82.3246	263.229	82.769	429.229	82.6983	217.125
														81.6052	427.104	83.3696	379.667	81.9986	292.532	82.5276	273.167	82.7737	310.021	82.7218	290.938
														81.6391	458	83.4438	420.708	82.0043	372.064	82.5645	293.208	82.8699	347.083	82.9879	351.229
														81.8125	293.729	83.4911	358.396	82.0284	3659.28	82.7599	267.604	82.9084	429.771	83.0238	179.958
														81.8631	380.312	83.5964	264.667	82.0622	276.489	82.9413	309.896	83.0237	301.583	83.1136	389.875
														81.9389	370.833	83.7235	338	82.2085	314.596	83.0237	410.208	83.0487	312.125	83.1216	283.812
														81.9517	46783.1	83.7941	376.375	82.2681	382.936	83.0489	570.562	83.2896	337.958	83.3093	376
														81.9526	23.3958	84.0169	361.167	82.4475	353.766	83.0598	529.521	83.3202	331.792	83.6472	332.167
														81.9545	316.021	84.0327	332.479	82.4871	281.617	83.0828	334	83.3869	353.771	83.7677	404.854
														81.9602	675.521	84.044	6825.27	82.5736	685.128	83.1725	335.188	83.3904	405.354	83.8412	235.521
														81.9807	359.25	84.0604	361.521	82.6336	312.064	83.3723	280.708	83.5285	385.938	83.8893	229.812
														82.0284	3229.21	84.0995	240.792	82.7145	269.553	83.4882	342.917	83.5582	337.083	83.9103	352.229
														82.1992	277.417	84.1941	379.521	82.7407	280.468	83.5197	321.083	83.5966	261.062	83.9951	274.708
														82.4031	385.292	84.2024	338.229	82.824	282.447	83.5905	333.521	83.6551	305.458	84.044	7204.65
														82.5303	339.979	84.3491	760.896	83.0177	341.298	83.6015	284.375	83.6638	416.021	84.0967	333.875
														82.629	371.5	84.3839	403.312	83.0236	300	83.6334	216.708	83.7948	340.646	84.1423	475.729
														82.6686	294.729	84.3882	296.438	83.0353	319.021	83.6832	255.125	83.9301	324.938	84.1928	333.104
														82.7867	331.104	84.4311	261.708	83.0489	331.681	83.7485	402.917	83.9872	349.771	84.2545	353.125
														82.8753	377.896	84.4436	316.875	83.0737	349.021	83.7912	298.521	84.033	338.229	84.3198	254.146
														82.8877	340.979	84.4594	267.938	83.1324	329.723	83.8103	343.917	84.0413	289.979	84.3281	321.625
														82.9527	286.562	84.5825	388.75	83.1827	325.043	83.823	376.562	84.044	7892.48	84.3491	2189.81
														83.0082	384.062	84.6773	324.688	83.3281	336.787	83.851	293.771	84.0677	347.833	84.5295	339.75
														83.0237	1920.23	84.8174	367.125	83.3308	329.83	83.8769	240.771	84.0809	395.583	84.5532	343.458
														83.3955	283.208	84.8645	358.917	83.8759	392.362	83.8944	297.083	84.1513	334.458	84.5808	331.479
														83.7558	354.521	84.9373	551.583	83.8777	278.34	84.015	328.458	84.1801	342.542	84.7492	248.938
														83.7583	452.562	84.9454	338.271	83.8974	360.298	84.044	15768.3	84.2635	402.583	84.8297	273.417
														83.8002	403.021	85.0184	333.125	84.0439	10702.8	84.0671	276.125	84.2757	408.271	84.905	425.833
														83.8622	275.688	85.0214	318.271	84.0817	399.404	84.1154	356.375	84.2969	441.646	84.9709	286.292
														83.896	376.021	85.0238	240.417	84.0864	268.043	84.1486	322.833	84.3077	376.875	85.028	8188.21
														83.9269	475.938	85.028	10962.9	84.0949	270.511	84.1578	365.979	84.3223	380.938	85.0355	952.625
														84.044	7012.48	85.0355	1462.67	84.0993	395.809	84.1917	309.021	84.3492	2500.62	85.1189	386.458
														84.1101	392	85.066	249.625	84.1348	307.426	84.2108	331.292	84.3549	380.146	85.2668	238.562
														84.1114	295.542	85.1116	375.438	84.2924	624.064	84.2255	427.792	84.3615	418.208	85.4146	368.625
														84.189	431.271	85.2749	301.417	84.3015	285.404	84.2333	272.271	84.3688	252.875	85.8447	313.938
														84.2802	356.562	85.2781	417.562	84.3136	376.489	84.2512	301.625	84.4054	331.583	85.9525	293.125
														84.3054	466.438	85.3509	355.625	84.345	274.043	84.2777	390.167	84.4536	334.229	85.988	370.604
														84.3071	329.562	85.3594	329.521	84.3491	1205.64	84.3092	345.375	84.5383	427.688	86.0222	1271.88
														84.3089	479.542	85.5414	365.438	84.3672	337.766	84.3283	298.917	84.6545	459.042	86.0232	23151.3
														84.3232	320.021	85.827	410	84.3885	265.723	84.3406	329.312	84.7499	316.417	86.0313	470.104
														84.3492	904.208	85.9781	349.896	84.4165	337.213	84.3491	1416.54	84.9384	339.917	86.0703	448.021
														84.4274	346.5	85.986	364.938	84.4638	396.191	84.412	328.042	85.028	7831.35	86.137	249.75
														84.591	386.917	86.0232	15275.4	84.5056	345.957	84.4202	316.167	85.0355	991.167	86.1758	318.396
														84.6489	400.354	86.1642	329.938	84.5104	338.021	84.4245	335.167	85.0393	327.25	86.3325	319.667
														84.7331	383.521	86.1705	331.562	84.5917	351.66	84.4414	347.729	85.0502	379.812	86.4691	323.521
														84.9454	488.5	86.4193	250.75	84.6063	347.638	84.4627	426.021	85.151	369.417	86.6328	346.583
														84.9502	319.125	86.5044	359.5	84.64	353.404	84.4846	332.625	85.2727	350.5	86.7426	258.854
														85.0119	366.667	86.8054	257	84.6997	421.021	84.4916	245	85.2966	245.167	86.992	391.021
														85.0281	12990.3	86.827	364.542	84.8411	259.128	84.5155	297.021	85.3026	268.146	87.0073	6038.88
														85.0355	2900.79	86.905	270.812	84.8777	373.979	84.5288	356.896	85.3869	273.688	87.0438	2813.23
														85.0439	337.979	86.9746	295.042	84.9373	425.043	84.5595	270.479	85.413	341.104	87.0536	6717.98
														85.0684	334.188	87.0073	4927.23	85.0135	342.979	84.8893	305.146	85.456	266.146	87.0549	29357
														85.0721	394.312	87.0438	1504.77	85.028	10389.6	84.9544	284.271	85.5924	246.771	87.0907	270.354
														85.0832	371.375	87.0536	4986.27	85.0355	3748.74	85.0281	10639.2	85.7329	274.354	87.11	320.458
														85.1423	369.125	87.0549	25294.5	85.1592	260.468	85.0304	328.938	85.7661	357.104	87.1876	327.333
														85.2141	370.708	87.1059	235.354	85.326	458.34	85.0355	581.812	85.8409	358.021	87.2437	249.375
														85.4153	364.812	87.1228	266.479	85.4888	359.17	85.1774	299.562	85.8615	347.521	87.3026	389.854
														85.5035	317.625	87.2411	357.792	85.4985	379.766	85.2684	285.938	86.0221	1397.96	87.3972	255.896
														85.572	402.375	87.269	246.438	85.5864	370.213	85.3677	314.104	86.0232	22929.9	87.3996	264.562
														85.6744	373	87.3788	367.708	85.807	491.021	85.3946	356.792	86.065	352.062	87.4289	303.625
														85.6947	294.75	87.6592	284.792	85.8096	321.383	85.5526	355.542	86.3346	403.229	87.4679	402.396
														85.7429	409.854	87.6906	252.646	85.8166	360.979	85.5633	274.896	86.4838	364.771	87.5939	240.396
														85.8699	312.271	87.8496	256.646	85.9157	325.277	85.6773	324.792	86.8764	332.146	87.6157	330.729
														86.0224	685.896	87.9282	377.104	85.9225	394.723	85.6857	321.771	86.8922	251.562	88.0379	6183.88
														86.0233	27207.6	88.0172	476.667	85.9922	353.745	85.7995	309.229	86.9125	380.146	88.0389	864082
														86.1371	390.458	88.038	16290.6	86.0221	520.277	85.8861	292.792	86.9702	291.75	88.04	638.354
														86.1612	319.271	88.039	1.3198e+06	86.0232	18495.5	85.9576	292.479	87.0073	5731.17	88.1411	357.917
														86.2057	374.938	88.0394	48302.5	86.0315	464.128	86.022	493.021	87.021	264.354	88.2052	242.333
														86.6275	394.438	88.0405	119.021	86.1248	330.17	86.0232	22283.4	87.0437	2453.46	88.2165	293.333
														86.6791	390.688	88.0612	659.104	86.5204	307.532	86.0476	306.208	87.0536	8037	88.2207	363.833
														86.7201	400.521	88.4121	379.479	86.5761	511.021	86.0597	336.771	87.0549	35276.9	88.3996	393.125
														86.8666	312.833	88.4246	360.521	86.7345	366.149	86.1701	354.917	87.0977	433.312	88.4075	323.979
														86.9126	761.708	88.5235	259.167	86.758	360.489	86.2028	351.771	87.2154	404.583	88.4146	347.104
														86.9407	382.625	88.561	338.25	86.783	490.404	86.3045	253.125	87.2572	389	88.4472	357.812
														87.0073	6867.88	88.6329	259.312	86.8022	354.106	86.3895	439.833	87.2685	328.125	88.5031	343.104
														87.0213	281.083	88.7067	414.729	86.8668	333.894	86.5455	264.875	87.3099	347.708	88.6354	359.896
														87.0437	1105.62	88.7597	331.875	86.9126	318.979	86.6653	362.042	87.35	679.604	88.7029	362.75
														87.0536	11017.8	88.9841	329.771	86.9343	456.979	86.6829	312.812	87.4113	433.25	88.7211	287.021
														87.0549	37254.7	89.0361	752.938	86.9895	364.681	86.8318	270.083	87.458	358.521	88.8941	374.271
														87.156	370.25	89.0414	799.667	87.0073	6739.43	86.9125	1364.62	87.6123	373.521	89.023	337.542
														87.183	336.812	89.0423	130885	87.0376	295.766	86.9276	295.625	87.6253	377.979	89.036	716.354
														87.2062	423.771	89.0427	7045.83	87.0437	2310.28	86.9649	400.104	87.6659	299.958	89.0413	363.958
														87.2677	316.312	89.0588	329.333	87.0535	7760.13	87.0073	6409.38	88.0379	5084.29	89.0423	56293.4
														87.4075	358.125	89.2015	386.167	87.0548	28309.7	87.0216	332.062	88.0389	687169	89.1892	249.146
														87.5384	540.5	89.3042	350.125	87.1422	346.213	87.0258	314.542	88.0392	45954.4	89.332	340.646
														87.6156	339.979	89.4025	310.479	87.1758	379.553	87.0437	1632.69	88.0403	152.021	89.6582	369.479
														87.6281	398.042	89.487	325.479	87.2032	353.66	87.0536	7536.06	88.0612	310.646	89.6823	333.604
														87.7967	380.292	89.4885	360.417	87.2411	278.894	87.0549	28297.2	88.1202	333.812	89.7566	338.292
														87.8584	363.417	89.5147	286.583	87.2979	262.979	87.1677	261	88.1473	352.062	89.9804	318.458
														87.8701	571.562	89.5247	336.833	87.5322	345.979	87.3319	281.604	88.235	332	90.0082	253.625
														87.9391	310.521	89.6418	317.396	87.5503	371.638	87.3917	426.833	88.3156	368.5	90.0447	24.625
														87.9618	442.438	89.8313	373.083	87.6416	367.17	87.4538	345.458	88.3409	371.833	90.0457	15134.1
														88.0169	651.188	90.0083	554.229	87.8294	322.128	87.5175	284.604	88.4774	255.979	90.0891	339.625
														88.038	12556.2	90.0432	1527.62	87.8431	324.681	87.6845	316.771	88.5756	493.458	90.1489	2392.4
														88.039	1.02211e+06	90.0443	224.146	87.8533	423.766	87.7287	359.542	88.6365	279.021	90.3923	290.083
														88.0394	38201.8	90.0457	51423.8	87.8681	399.426	87.746	322.125	88.7097	424.271	90.4473	268.729
														88.0405	41.0833	90.0467	5.33333	87.9668	311.404	87.7665	314	88.7931	383.812	90.5081	349.854
														88.061	278.938	90.1418	374.562	87.9763	350.574	87.7903	360.771	88.9436	381.917	90.5675	337.104
														88.0622	353.354	90.1473	337.438	88.0172	700.021	87.8878	300.896	88.9883	312.729	90.7483	574.25
														88.2703	357.854	90.1489	3838.42	88.0379	12251.1	87.9286	315.354	88.991	349.417	90.7736	302.562
														88.3419	341.792	90.2629	416.604	88.0389	1.55608e+06	87.952	329.875	89.0228	386.438	90.9061	408.208
														88.3566	447.583	90.4924	272.375	88.0393	79918.9	87.9822	310.646	89.036	526.167	90.9172	316.812
														88.4192	360.729	90.6251	369.167	88.0403	172.489	88.0368	127.542	89.0414	272.146	90.9699	14188.8
														88.4351	336.417	90.649	327.667	88.0599	9.59575	88.0379	6439.98	89.0423	43835.2	91.0207	3590.65
														88.8136	441.208	90.7001	259.604	88.0607	1607.34	88.039	750613	89.0577	343.188	91.1112	375.938
														88.9296	407.438	90.7482	252.542	88.1365	333.553	88.0394	24447.2	89.0708	338.646	91.4885	360.083
														89.0231	381.188	90.7694	257.354	88.1869	284.511	88.092	325.417	89.1204	117.771	91.4972	312.604
														89.0414	612.479	90.9703	164.167	88.2219	289.936	88.2022	364.396	89.1213	510.667	91.5879	337.208
														89.0424	99725.4	91.0207	3670.83	88.2235	313.383	88.3145	291.458	89.1805	331.5	91.6709	369.979
														89.0434	8.25	91.0491	1699.23	88.2512	401.255	88.3588	274.292	89.2172	394.146	91.708	358.688
														89.0502	426.812	91.1773	289.729	88.2993	338.702	88.3761	284.188	89.4763	527.75	92.0126	313.271
														89.1068	381.667	91.4413	296.458	88.3234	390.787	88.4097	325.562	89.6394	346.458	92.0214	268.479
														89.1177	331.042	91.4967	840.521	88.4483	375.872	88.5645	310.979	89.708	331.688	92.2286	301.604
														89.1978	325.875	91.4977	381.354	88.5644	431.277	88.713	254.771	89.7641	219.604	92.252	457.167
														89.2814	396.104	91.5878	2653.67	88.7667	364.362	88.9674	405	89.7652	421.562	92.2661	275.708
														89.4035	456.521	91.6315	337.562	88.9182	311.362	89.0414	186.688	89.8432	334.771	92.2819	371.708
														89.4154	282.208	91.7392	225.458	89.0231	345.787	89.0423	42605.2	89.8513	304.438	92.6768	409.062
														89.6248	280.729	91.79	367.75	89.036	1391.85	89.1105	325.042	89.8869	268.896	92.8276	374.604
														89.6645	364.146	91.8392	289.167	89.0413	1028.34	89.3194	397.396	89.9991	333.396	92.8349	3129.54
														89.7261	375.25	91.9286	348.104	89.0423	156299	89.5224	267.333	90.0432	563.604	92.938	311.25
														89.982	382.833	92.0129	355.646	89.0432	77.7872	89.5755	360.438	90.0457	11026	92.9512	246.042
														90.0379	286.458	92.1178	287.417	89.0452	343.723	89.683	328.271	90.1489	2365.27	92.9943	1754.58
														90.0431	373	92.161	462.188	89.1365	293.489	89.8906	339.167	90.2455	369.896	93.0001	576.521
														90.0442	836.812	92.2735	291.625	89.1518	445.128	90.0434	550.604	90.2525	418.188	93.0163	296.229
														90.0457	32863.8	92.3846	362.729	89.2214	373.17	90.0447	2.14583	90.2563	304.646	93.0322	3.08333
														90.0461	2101.06	92.4476	356.625	89.2648	374.234	90.0457	9095.31	90.3449	433.604	93.0332	1532.42
														90.0796	322.958	92.5244	300.896	89.2813	388.128	90.1489	1618.1	90.3505	349	93.078	503.875
														90.1489	3139.73	92.5481	323.917	89.3001	348.511	90.2369	341.125	90.4082	252.208	93.2434	284.979
														90.2284	310.479	92.6205	274.917	89.3914	306.723	90.3577	290.854	90.418	386.208	93.2651	373.646
														90.3946	384.542	92.6595	426.875	89.4315	346.043	90.4221	323.271	90.4406	353.146	93.3178	250.021
														90.5801	391.375	92.8131	327.583	89.6875	349.702	90.6668	315.979	90.5784	409.125	93.367	383.208
														90.5908	475.75	92.835	1633.19	89.7476	367.66	90.685	293.958	90.6048	237.854	93.6412	325.854
														90.7923	387.271	92.9296	368.125	89.7959	336.149	90.7484	871.917	90.657	337.542	93.7603	327
														90.97	118.833	92.967	328.25	89.8079	453.106	90.7802	261.271	90.7483	325	93.7721	351.146
														90.9809	409.812	92.9944	1577.67	90.0005	406.638	90.8408	360.333	90.7527	440.229	93.9431	267.146
														91.0208	4027.25	93.0081	372.417	90.0432	2017.15	90.9699	8387.25	90.9699	11768.7	93.9616	444.083
														91.0491	327.667	93.0333	3302.42	90.0444	478.936	91.0206	4124.58	91.0089	377.188	93.9717	932.458
														91.0709	300.625	93.2797	372.021	90.0456	62544.4	91.0357	280.958	91.0206	1985.54	94.0364	345.021
														91.0942	370.229	93.4319	271.146	90.1488	3632.04	91.0525	372.792	91.1748	411.271	94.2895	455.688
														91.1335	384.104	93.5197	261.208	90.182	275.319	91.1218	336.833	91.2749	280.104	94.4227	268.812
														91.2306	289.896	93.8554	256.229	90.3516	338.319	91.1395	337.896	91.319	434.375	94.652	250.771
														91.4233	300.333	93.9482	317.521	90.4614	355.426	91.1642	343.812	91.4972	451.938	94.6745	290.333
														91.4957	319.583	93.9716	848.479	90.4656	348.936	91.496	327.625	91.5649	283.292	94.6895	325.083
														91.4973	1277.21	94.1556	266.083	90.5035	322.979	91.5878	348.146	91.793	276.333	94.838	276.938
														91.5698	379.625	94.2073	344.104	90.5276	320.894	91.9492	301.604	91.9871	345.375	94.8978	299.271
														91.5879	421.583	94.244	268.833	90.551	353.468	92.0465	368.938	92.0153	271.354	94.9632	338.333
														91.7629	391.479	94.267	330.125	90.747	369.426	92.1519	259.083	92.2428	395.146	94.9781	15807.5
														91.934	378.75	94.2781	328.375	90.7484	314.66	92.2585	471.125	92.3332	416.042	94.9792	2.23047e+06
														92.0524	365.896	94.5212	369.312	90.7797	367.553	92.6069	326.875	92.3982	312.708	94.98	2804.1
														92.3047	384.208	94.5247	254.375	90.801	369.723	92.6988	354.375	92.5074	402.625	94.9907	148.312
														92.3556	304.625	94.5529	504.312	90.823	290.064	92.8126	242.188	92.5088	420.521	94.9917	1886.44
														92.3993	309.875	94.5803	345.062	90.8498	364.17	92.8352	2418.25	92.5171	247.792	94.9931	399.5
														92.4148	341.396	94.6102	378.062	90.9097	284.638	92.9943	424.354	92.5589	285.5	95.0034	317.812
														92.4961	355.292	94.7452	354.104	90.9698	3133	92.9997	484.25	92.8273	425.812	95.0238	327.062
														92.503	368.208	94.9547	152.417	91.018	490.021	93.0081	355.875	92.835	2981.96	95.0352	334.188
														92.5227	297.958	94.9781	14088.6	91.0205	2356.28	93.0163	198.646	92.9119	436.979	95.0803	281.875
														92.5803	409.75	94.9792	2.24301e+06	91.0489	731.66	93.0332	2465.96	92.9749	381.646	95.1153	348.312
														92.6154	393.833	94.9798	12649.8	91.1913	358.809	93.0341	0.5625	92.9943	1419.81	95.1208	338.917
														92.6888	334.542	94.9808	16.625	91.3182	410.234	93.064	268	93.0331	1919.42	95.1381	331.104
														92.8125	272.667	94.9908	18.7708	91.3963	312.191	93.2588	284.729	93.0522	417.812	95.1611	391.708
														92.835	2029.69	94.9919	4060.9	91.4972	327.638	93.2874	255.812	93.212	375.812	95.3276	367.979
														92.9944	988.625	95.0039	873.854	91.5878	2529.55	93.2928	253.25	93.4056	361.604	95.3523	391.688
														93.0038	419.708	95.0068	430.167	91.6527	394.745	93.4646	357.25	93.5338	376.562	95.433	314.167
														93.0165	394.625	95.1481	310.521	92.1494	390.872	93.5267	309.917	93.8876	327.583	95.4967	325.958
														93.0324	5.77083	95.3239	348.146	92.5121	390.043	93.6926	368.958	93.9714	337.125	95.6108	428.958
														93.0334	2770.02	95.4136	356.792	92.6452	336.298	93.8108	370.229	94.0289	362.625	95.6917	442.125
														93.1843	416.729	95.5337	384.875	92.6692	337.638	93.9714	960.521	94.4227	243.958	95.8767	387.896
														93.4032	393.125	95.5373	276.042	92.6925	327.681	94.0313	380.25	94.4529	255.062	95.8864	372.771
														93.4479	312.708	95.5594	342.75	92.7861	367.681	94.0367	336.167	94.6467	285.688	95.9237	371.25
														93.6244	298.917	95.6548	359.562	92.8125	598.319	94.0875	323.438	94.7453	356.604	95.9509	3728.83
														93.7201	403.979	95.7622	262.542	92.835	2769.72	94.1041	408.292	94.7625	259.354	95.9593	30.1875
														93.7649	306.833	95.9509	39309.6	92.9833	368.234	94.1099	400.792	94.9632	317.812	95.9604	509667
														93.8338	389.312	95.9594	930	92.9945	1142.94	94.2761	697.417	94.9781	13318.8	95.9608	6974.5
														93.873	352.292	95.9604	566931	93.0002	180.468	94.2771	54.7292	94.9792	2.09645e+06	95.9778	105.729
														93.9715	1333.83	95.9615	77.75	93.008	540.638	94.3632	303.354	94.9804	211.75	95.9788	12107.2
														94.0281	266.979	95.978	37.8958	93.0226	317.936	94.4474	377.062	94.9912	1353.17	95.9798	5.39583
														94.0729	350.208	95.979	14141.6	93.033	3887.53	94.4678	283.021	94.993	1755.69	96.0078	1231.17
														94.0832	373.833	96.0078	533.104	93.0801	275.574	94.4767	292.312	94.9988	411.042	96.0442	396.562
														94.2078	420.354	96.028	333.521	93.1204	415.936	94.5212	472.604	95.0124	402.833	96.3133	340.771
														94.2338	351.5	96.072	338.438	93.1564	364.66	94.6247	398.667	95.0402	552.333	96.4216	344.042
														94.4404	321.062	96.2347	331	93.2487	347.021	94.6465	340.312	95.1262	347.354	96.4357	307.708
														94.4652	435.021	96.2912	314.875	93.486	342.064	94.6557	340.042	95.1544	262.938	96.5639	307.229
														94.4709	392.104	96.2982	379.083	93.537	390.17	94.6882	392.583	95.3093	410.083	96.6113	376.042
														94.5151	386.417	96.3107	273.5	93.6186	273.383	94.7082	296	95.3225	404.667	96.6941	298.479
														94.5576	373.146	96.3951	318.604	93.7958	296.979	94.7519	320.146	95.3433	391.792	96.7311	237.708
														94.7661	353.938	96.4435	275.479	93.8163	362.404	94.9166	298.896	95.4067	258.292	96.7802	350.167
														94.8561	416.625	96.5571	356.583	93.9715	826.064	94.9781	15150.3	95.4799	318.771	96.8028	261.083
														94.9162	322.458	96.567	280.167	94.1994	409.957	94.9792	2.17704e+06	95.6573	371.979	96.9283	358.312
														94.9781	15592.5	96.6045	264.708	94.2987	483.553	94.9804	181.021	95.6724	397.125	96.943	1105.83
														94.9792	2.70836e+06	96.6309	324.688	94.3467	399.532	94.9914	1445.69	95.7148	398.917	96.9577	1.77083
														94.9804	153.854	96.6418	406.646	94.4874	273.489	94.993	634.042	95.7163	464.271	96.9587	43199.3
														94.9907	67.75	96.6669	359.854	94.6631	436.298	95.035	311.25	95.793	295.958	96.9597	0.104167
														94.992	3650.56	96.762	524.396	94.9615	361.213	95.0492	334.5	95.9509	4744.25	96.9671	34724.4
														94.9934	1109.71	96.8774	322.854	94.9781	20658	95.0639	328.458	95.9593	62.4792	96.9682	2.62091e+06
														95.0487	483.938	96.9044	246	94.9792	2.38765e+06	95.4114	318.125	95.9604	510675	96.969	10198.2
														95.0641	441.167	96.9429	1233.4	94.9798	8248.19	95.5562	443.083	95.9607	6333.42	96.9749	0.083333
														95.3458	276.146	96.9577	1012.65	94.9808	4.7234	95.7158	407.25	95.9778	22.6667	96.976	87092.5
														95.4019	382.312	96.9587	45608.5	94.9914	1801.98	95.7957	228.333	95.9788	11173.4	96.9834	8307.52
														95.4543	252	96.9591	336.688	94.9925	15.6596	95.8927	286.042	95.9801	356.604	96.9916	3412.94
														95.4678	363.229	96.9671	24365.3	95.0236	380.404	95.9508	11427.2	96.0077	1125.38	96.9928	1721.44
														95.4702	382.333	96.9683	2.90539e+06	95.0539	378.064	95.9604	483731	96.0437	407.542	96.9939	51.5417
														95.7646	334.667	96.9695	1905.65	95.0599	357.936	95.9616	47.3542	96.1911	376.021	97.0394	854.229
														95.9417	356.625	96.9751	47.75	95.2862	399.66	95.9779	440.438	96.3492	445.812	97.0648	315.5
														95.9455	355.229	96.9761	83646.6	95.9455	360.191	95.9789	9663.19	96.3532	354.188	97.1159	273.062
														95.9509	10955.3	96.9765	970.417	95.9508	9190.72	96.0077	1019.35	96.4443	294.458	97.2156	272.708
														95.958	419.5	96.9835	11206.6	95.9593	1151.94	96.0425	385.333	96.4673	359.167	97.277	258.125
														95.9594	1508.69	96.9917	8075.54	95.9604	693409	96.0718	686.667	96.4996	292.188	97.4068	320.604
														95.9604	611658	96.9931	694.271	95.9615	0.170213	96.1488	302.521	96.5101	270.792	97.4732	383.896
														95.9608	9410.1	97.0393	2235.83	95.9786	12864	96.2239	311.812	96.8071	262.375	97.502	319.229
														95.978	518.042	97.2394	361.688	96.0077	1293.34	96.3842	275.021	96.8833	356.688	97.5195	274.25
														95.9791	7476.9	97.3689	272.979	96.1416	372.553	96.593	296.917	96.9199	287.917	97.5346	354.354
														96.0077	1138.15	97.4475	326.042	96.1952	376.638	96.6025	346.854	96.9426	350.854	97.6518	335.833
														96.0439	418.083	97.783	263.854	96.4196	392.277	96.8194	339.854	96.9577	4.54167	97.6594	356.25
														96.1949	393.354	97.8057	358.562	96.4271	360.149	96.8504	314.104	96.9587	58223.5	97.6733	405.25
														96.2941	394.042	97.864	615.167	96.5005	179.574	96.9422	712.688	96.959	515.938	97.7186	321.25
														96.3076	368.771	97.867	284.375	96.5017	492.085	96.9434	166.042	96.967	30665	97.7359	351.812
														96.3946	324.229	97.889	317.104	96.7771	339.617	96.9546	305.562	96.9682	2.54808e+06	97.7551	262.521
														96.5809	377.5	97.9299	105.979	96.9425	616.064	96.9587	55713.9	96.9692	3305.46	97.7636	276.479
														96.6996	271.667	97.9533	935.583	96.9587	51417.3	96.9598	1.95833	96.9749	25.0208	97.8714	314.562
														96.8492	301.604	97.9634	337.354	96.9669	18655	96.9671	22132.4	96.976	78911.5	97.8852	319
														96.9137	286.917	97.9649	290.667	96.9682	3.7614e+06	96.9682	2.46336e+06	96.9834	4915.25	97.9366	260.188
														96.9324	390.625	97.9874	232.771	96.9693	3274.26	96.9695	1672.19	96.9917	4252.46	97.9978	270.875
														96.9427	343.042	97.9939	347.417	96.975	27.617	96.9761	82095	96.9939	1051.6	98.0029	337.833
														96.9587	22944.5	98.0057	14413.9	96.976	84600.1	96.9772	4.41667	97.0393	2869.25	98.0056	14723
														96.9671	29631.4	98.0205	443.896	96.977	34.766	96.9834	7095.65	97.1504	264.5	98.0233	3210.21
														96.9683	3.51495e+06	98.0233	5580.83	96.9834	6268.09	96.9917	2505.98	97.3585	335.708	98.0484	370.604
														96.9695	2077.19	98.0601	339.104	96.9917	12564.2	96.9937	1288.85	97.4661	329.688	98.1192	330.417
														96.9761	100385	98.1038	345.854	96.9934	1853.98	97.0123	263.021	97.5193	272.708	98.1439	322.417
														96.9835	6272.12	98.1055	373.5	97.0283	332.553	97.0392	3239.12	97.5292	366.958	98.359	331.25
														96.9917	6357.5	98.4906	293.354	97.0393	692.787	97.1312	266.917	97.6518	408.354	98.4998	281.312
														96.9939	460.271	98.5044	343.333	97.1684	265.574	97.1346	350.583	97.699	334.646	98.5369	392.646
														97.0394	739.833	98.6126	328.958	97.2222	326.66	97.387	355.417	97.7118	473.729	98.7054	271.062
														97.1158	369.792	98.6882	320.604	97.3411	374.851	97.4232	326.062	97.7386	253.833	98.779	373.896
														97.1987	296.5	98.6949	323.562	97.429	276	97.5145	363.938	97.7597	347.229	98.8126	290.708
														97.3935	408.146	98.859	314.708	97.537	592.489	97.5241	327.438	97.7615	338.75	98.8657	263.958
														97.6204	354.812	98.8992	238.292	97.6654	287.404	97.5284	394.271	97.7691	319.771	98.949	335.125
														97.7648	482.146	98.9725	13781.9	97.6789	374.319	97.5324	275.771	97.7866	428.458	98.9545	359.771
														97.9084	456.917	98.9925	347.188	97.7009	328.106	97.5762	356.354	97.7942	498.188	98.9725	8135.42
														97.9145	387.333	99.0135	331.229	97.722	285.447	97.5837	351.958	97.7954	253.438	99.0298	327.542
														97.9301	477.833	99.0438	5782.67	97.7584	270.596	97.5872	410.146	97.7978	315.375	99.0438	9696.04
														98.0056	16232.4	99.0536	951.354	97.8526	303.787	97.6898	382.625	97.8847	319.75	99.0537	3004.69
														98.0235	5921.71	99.055	37802.6	97.8673	381.213	97.736	302.208	97.9052	379.146	99.055	41642.9
														98.0598	720.188	99.1316	342.604	97.9068	365.255	97.7403	327.583	97.9111	381.271	99.092	315.292
														98.1432	402.5	99.3662	781.354	97.9489	394.043	97.7496	391.542	97.9302	176.521	99.1835	374.333
														98.2849	364.708	99.394	321.875	97.9533	852	97.7533	528.708	97.9552	259.562	99.2742	396.604
														98.5716	353.688	99.4456	388.208	97.9647	756.638	97.7543	37.875	97.9723	290.917	99.3661	1017.83
														98.9047	350.375	99.4883	270.5	97.9845	361.915	97.757	284.167	98.0056	10646.5	99.4819	344.333
														98.9725	13768	99.4903	338.146	97.9903	400.362	97.7712	376.438	98.0233	3281.69	99.6211	11860.9
														99.0438	8901.54	99.5841	324.229	98.0056	13297.2	97.7739	345	98.0597	810.229	99.6221	6766.81
														99.0537	1748.54	99.6211	11811.4	98.0066	2.55319	97.8845	332.312	98.2208	269.312	99.6233	2.3125
														99.055	46415	99.6223	5876.33	98.0232	6128.3	97.9243	371.125	98.3808	362.146	99.6559	296.833
														99.1589	338.604	99.6233	18.9583	98.0597	366.809	97.9496	345.792	98.4478	418.208	99.6637	342.562
														99.2002	419.646	99.6484	343.854	98.2672	407.638	97.9742	261.958	98.4703	295.292	99.8267	255.042
														99.3662	1662.02	99.8244	257.938	98.3276	345.83	98.0056	13486.3	98.4799	365.125	99.9234	48.6667
														99.3763	331.75	99.9233	59.5	98.6281	254.872	98.0232	3543.96	98.5019	375.583	99.9255	75.1458
														99.4269	388.062	99.9251	626.708	98.6939	267.043	98.0242	7.72917	98.8084	382.271	99.9672	268.375
														99.5049	408	99.9808	420.938	98.7632	330.617	98.0469	349.208	98.8929	249.167	100.003	2992.73
														99.5299	425.646	100.003	2066.85	98.828	420.894	98.0597	1020.81	98.9545	420.021	100.037	318.979
														99.545	417.021	100.039	4792.6	98.8681	371.574	98.3794	292.729	98.9725	13460.9	100.039	1695.25
														99.5494	412.062	100.075	30418.7	98.9125	318	98.4686	326.417	98.9902	346.938	100.075	26029
														99.5561	458.312	100.183	324.021	98.9724	16997.9	98.6236	332.104	99.0045	264.104	100.082	391.479
														99.6213	12601.7	100.204	302.229	98.9734	3.3617	98.8988	346.562	99.0437	6478.02	100.107	346.625
														99.8084	482.771	100.206	496.354	99.0017	433.021	98.9363	328.438	99.0537	2041.96	100.174	347.125
														99.8241	381.312	100.224	261.167	99.0437	8210.4	98.9725	9989.29	99.055	45963	100.332	289.312
														99.87	268.167	100.413	429.104	99.0447	6.59574	99.0437	10021.1	99.1038	284.396	100.345	351.667
														99.9237	13.6042	100.462	258.542	99.0538	2253.19	99.0538	477.354	99.1905	432.5	100.584	284.958
														99.9248	5144.73	100.537	269.25	99.0549	37501.2	99.055	38428.3	99.3662	935.958	100.667	382.104
														100.003	1491.06	100.924	348	99.1179	339.255	99.0978	272.354	99.4033	336.979	100.723	281.188
														100.006	379.062	100.931	1742.06	99.2028	537.936	99.3098	381.292	99.5088	310.979	100.869	371.146
														100.039	3147.15	100.932	94345.2	99.2395	356.298	99.401	356.354	99.6002	268.188	100.924	194.75
														100.064	378.562	100.933	1194.25	99.272	380.34	99.6213	19161.3	99.6212	16583.9	100.932	12601.7
														100.075	34132.6	100.984	342.396	99.2835	363.404	99.6878	375.167	99.6225	388.208	100.933	2.91667
														100.189	293.792	101.01	353.25	99.3263	366.957	99.9234	12.4583	99.6389	337.25	101.023	4924.35
														100.428	360.292	101.023	10352	99.3661	2357.81	99.9255	77.75	99.6583	359.229	101.059	12790.9
														100.879	373.875	101.06	7153.29	99.4552	353.043	100.003	2983.15	99.7135	377.708	101.071	487.146
														100.881	358.292	101.161	386.708	99.6021	307.766	100.039	2700.44	99.7494	259.042	101.1	365.021
														100.9	498.562	101.204	353.625	99.6212	17344.1	100.075	34389.2	99.9234	116.125	101.214	318.688
														100.925	585.646	101.228	320.312	99.7279	362.447	100.132	369.062	99.9255	42.375	101.324	273.396
														100.932	143538	101.365	309.458	99.8493	355.702	100.154	348.938	100.003	3272.29	101.419	267.688
														100.933	1093.48	101.382	317.75	99.9014	418.979	100.19	339.375	100.039	699.208	101.458	387.708
														101.01	479.083	101.536	333.875	99.9229	421.383	100.924	15.7917	100.074	372.896	101.477	350.729
														101.023	11528.5	101.548	345.708	99.9255	27.4043	100.932	61234.1	100.075	26033.4	101.539	292.25
														101.06	4891.19	101.842	261.375	100.003	1616.79	100.933	5.58333	100.089	347.979	101.687	387.208
														101.071	951.896	101.932	1839.6	100.039	3251.02	100.966	278.729	100.123	342.604	101.795	237.438
														101.316	355.75	101.986	306.021	100.061	355.766	101.01	434.333	100.563	346.479	101.817	330.771
														101.426	369.625	102.026	622.938	100.075	40013.3	101.023	10555.9	100.651	342.604	101.869	335.875
														101.856	459.229	102.027	3810.44	100.085	390.957	101.059	4324.23	100.785	372.083	101.97	468.167
														101.932	3246.21	102.031	337.083	100.235	407.064	101.071	772.25	100.854	407.729	102.027	1203.54
														102.027	4562.88	102.053	51195.5	100.256	359.404	101.085	321.979	100.924	11.7083	102.053	50604
														102.053	60973.5	102.055	4.9821e+06	100.346	372.702	101.124	284.521	100.925	6.66667	102.055	3.70599e+06
														102.055	5.70918e+06	102.056	971.438	100.352	453.83	101.442	258.5	100.932	16554.6	102.056	607.396
														102.055	10212.6	102.082	3060.17	100.398	373.936	101.524	341.896	100.933	2.20833	102.335	242.104
														102.057	15.875	102.099	260.375	100.66	420.809	101.59	338.708	100.957	448.375	102.607	382.938
														102.082	1809.77	102.118	331.354	100.67	444.362	101.668	477.375	101.01	457.146	102.798	296.104
														102.136	318.958	102.42	317.021	100.88	343.851	101.685	333.271	101.023	4480.46	102.954	8475.5
														102.176	377.688	102.445	343.146	100.894	317.383	101.932	279.562	101.059	10180.9	102.97	351.667
														102.388	440.312	102.488	387.792	100.92	454.787	101.956	319.333	101.071	339	103.002	27582.9
														102.466	393.292	102.702	284.354	100.924	244.064	102.016	271.375	101.089	390.896	103.052	1384.19
														102.468	302.229	102.891	361.729	100.932	53705.5	102.027	3968.79	101.152	400.708	103.057	3695.27
														102.564	298.771	102.912	326.479	100.933	4.38298	102.053	70958.7	101.163	309.167	103.058	622409
														102.651	399.625	102.954	7294.54	100.966	202.404	102.055	5.43203e+06	101.206	352.146	103.059	1602.25
														102.846	360.479	102.965	406.771	100.97	349.255	102.056	4205.77	101.349	300.333	103.149	264.625
														102.855	392.875	103	381.167	101.023	12818.1	102.057	45.3125	101.382	451.333	103.22	261.125
														102.907	379.125	103.002	21876.2	101.05	396.319	102.075	361.042	101.733	329.042	103.223	351.458
														102.948	540.021	103.041	284.25	101.059	6443.98	102.082	1018.94	101.752	295.125	103.232	344.667
														102.95	168.896	103.052	4564.62	101.071	416.234	102.122	347.292	101.995	283.708	103.295	299.104
														102.954	8059.5	103.057	6655.04	101.128	356.17	102.143	306.479	102.027	429.542	103.354	328.854
														103.002	36273.7	103.058	988384	101.158	307.979	102.165	342	102.053	49527.6	103.417	318.521
														103.039	405.396	103.059	4682.1	101.463	391.872	102.771	261.208	102.055	3.67743e+06	103.498	277.396
														103.052	1586.75	103.112	302.312	101.58	442.149	102.853	356.146	102.055	5796.21	103.535	368.25
														103.057	9754.17	103.132	252.146	101.608	351	102.88	375.812	102.057	6.625	103.741	252.812
														103.058	1.13918e+06	103.507	366.979	101.822	303.128	102.892	273.125	102.071	299.208	103.826	310.75
														103.059	6181.27	103.619	381.375	101.932	524.979	102.954	10609.5	102.075	254.458	103.965	276.292
														103.276	408.25	103.655	382.125	101.994	324.404	103.001	81.7708	102.157	379.417	104.027	284.729
														103.444	383.854	103.85	358.792	102.026	230.468	103.002	36397.9	102.183	262.542	104.059	2116.02
														103.56	351.438	103.92	346	102.027	4688.02	103.052	6532.65	102.232	478.938	104.061	153232
														103.593	392.75	103.997	262.604	102.034	365.851	103.057	3040.56	102.65	315.458	104.063	4.1875
														103.821	371.542	104.042	341.771	102.053	64486.5	103.058	785709	102.791	391.25	104.081	276.979
														103.831	399.333	104.059	6862.4	102.055	5.49536e+06	103.059	2505.33	102.801	423.312	104.274	319.188
														103.9	315.771	104.06	1.95833	102.055	7225.7	103.243	369.188	102.954	9324.23	104.297	228.458
														103.929	652.875	104.061	300643	102.057	197.532	103.431	296.562	103.002	30491.9	104.555	497.562
														103.959	385.562	104.062	1743.44	102.082	2923.81	103.442	307.667	103.052	1628.19	104.574	280.479
														104.059	5636.75	104.127	365.354	102.206	389.553	103.533	400.542	103.057	2021.08	104.92	310.104
														104.06	26.7917	104.132	250.604	102.208	320.426	103.615	267.792	103.058	631641	104.958	394.25
														104.061	333413	104.145	327.688	102.218	359.532	103.684	156.104	103.058	3646.65	104.995	382.021
														104.062	2106.02	104.161	302.604	102.222	332.532	103.685	368.729	103.061	504.583	105.065	8900.02
														104.076	371.604	104.401	297.812	102.387	283.043	103.782	330.896	103.095	447.792	105.139	258.375
														104.272	440.062	104.529	400.854	102.431	374.191	103.928	307.562	103.245	399.25	105.23	422.896
														104.301	349.396	104.535	380.479	102.461	363.34	104.006	440.25	103.279	350.75	105.474	331.479
														104.328	468.417	104.904	329.792	102.526	294.021	104.059	6148.21	103.305	405.083	105.489	337.021
														104.346	302.646	105.063	481.688	102.744	398.106	104.06	172.812	103.364	263.312	105.607	323.833
														104.49	338.688	105.065	39953.3	102.794	567.128	104.061	180248	103.77	260.188	105.619	356.729
														104.491	454.833	105.074	357.979	102.796	408.681	104.063	16.625	103.781	445.771	105.764	265.771
														104.494	378.062	105.087	244.562	102.892	367.149	104.137	299.812	103.871	329.458	105.934	8.35417
														104.581	443.458	105.098	261.917	102.913	297.085	104.983	337.438	104.059	3829.54	106.065	666.771
														104.75	354.104	105.201	344.938	102.954	10243.7	104.991	298.167	104.061	152528	106.214	352.854
														104.831	430.812	105.368	366.125	103.002	28510.2	104.994	325.125	104.062	869.708	106.218	252.604
														105	366.438	105.391	247.625	103.038	243.851	105.065	12657.2	104.073	299.104	106.245	299.104
														105.065	40197.8	105.489	949.25	103.052	4721.74	105.105	339.375	104.101	275.979	106.323	247.771
														105.07	367.771	105.537	336.083	103.053	7.82979	105.159	378.375	104.266	350.354	106.98	30683.9
														105.433	429.938	105.604	349.354	103.057	5189.94	105.258	336.271	104.314	364.396	106.98	924.604
														105.537	283.375	105.631	311.021	103.058	1.11725e+06	105.326	353.688	104.399	280.646	106.986	267.125
														105.659	354.062	105.698	274.875	103.058	8522.68	105.502	391.479	104.409	247.021	106.991	236.208
														105.683	427.667	105.7	411.271	103.061	359.574	105.954	389.938	104.703	383.396	107.011	384.75
														105.706	366.792	105.878	703.208	103.322	253.383	105.984	306.062	104.751	385.375	107.049	557.042
														105.718	435.438	105.913	272.208	103.623	369.851	106.04	334.271	104.807	342.396	107.06	584.583
														105.849	347.708	105.936	7.08333	103.676	281.851	106.235	360.896	104.991	431.396	107.064	399.354
														105.935	1023.23	105.961	431.417	103.706	419.106	106.243	252.812	105.065	6087.04	107.101	359.958
														106.04	289	106.04	261.125	103.861	366.489	106.744	308.062	105.072	362.229	107.141	292.438
														106.195	404.042	106.065	890.021	104.019	405.851	106.858	285.521	105.182	286.792	107.26	236.5
														106.199	410.667	106.486	268.083	104.047	285.851	106.894	328.792	105.283	320.396	107.278	259.312
														106.275	394.479	106.554	356.958	104.059	9922.17	106.896	279.708	105.322	330.333	107.316	318.958
														106.349	566.146	106.663	305.312	104.06	172.149	106.98	32404.4	105.399	373.167	107.353	398.5
														106.351	353.042	106.72	307.208	104.061	315406	106.98	554.646	105.643	341.646	107.505	350.458
														106.388	368.396	106.978	318.042	104.063	3.44681	107.047	9451.15	105.971	290.167	107.766	276.438
														106.508	336.333	106.98	41994.4	104.09	291.298	107.049	48.3333	106.182	439.292	107.768	318.333
														106.607	310.625	106.98	782.792	104.165	394.681	107.395	262.875	106.216	296.792	108.035	353.979
														106.735	335.042	107.049	663.688	104.293	344.574	107.512	346.833	106.245	348.312	108.044	318.292
														106.941	268	107.194	241.458	104.689	330.17	107.906	290.896	106.283	390.771	108.075	346.208
														106.95	382.562	107.519	267.333	104.778	380.702	107.908	364.167	106.286	500.062	108.22	453.771
														106.972	314.771	107.586	284.229	104.836	330.553	107.934	8.35417	106.37	320.229	108.337	222.979
														106.978	323.604	107.786	351.021	104.845	350.936	107.938	279.125	106.555	331.333	108.414	371.021
														106.98	50702	107.818	266.583	104.928	337.191	108.02	392.688	106.603	419.646	108.457	4959.73
														106.98	861.146	107.859	477.583	105.065	49505.2	108.041	295.062	106.624	394.688	108.459	405.25
														107.04	357	107.9	244.771	105.125	387.447	108.206	299.042	106.753	269.708	108.495	430.292
														107.045	385.833	107.921	336.333	105.178	355.021	108.449	270.104	106.854	396.521	108.639	376.896
														107.049	550.396	107.932	4.20833	105.187	341.234	108.457	8717.77	106.876	287.146	108.675	364.792
														107.055	314.104	107.934	13.9167	105.203	438.447	108.459	1144.17	106.887	376.312	108.805	326.167
														107.06	336.667	108.088	398.667	105.365	283.085	108.471	359.708	106.98	31656	109.028	653.146
														107.075	436.188	108.097	272.062	105.404	349.66	108.487	353.333	106.98	813.542	109.039	6047.88
														107.287	407.5	108.234	358.396	105.489	388.574	108.523	316.729	107.049	635.542	109.076	405.438
														107.932	2.0625	108.253	353.625	105.692	371.511	108.683	357.188	107.186	386.042	109.12	354.75
														107.933	151.312	108.294	380.75	105.748	359	108.696	305.812	107.386	372.854	109.4	370.125
														108.019	385.062	108.314	333.583	105.818	261.149	108.714	258.396	107.495	261.917	109.526	341.958
														108.044	352.771	108.396	346.625	105.84	342.638	108.717	293.312	107.545	358.604	109.573	275.812
														108.097	381.729	108.457	5302.92	105.862	317.745	108.744	279.083	107.606	369.771	109.764	337.521
														108.112	380.375	108.459	2844.9	105.902	311.383	108.905	408.854	107.766	335.792	109.931	34.1667
														108.341	370.042	109.028	660.812	105.93	342.723	108.916	291.583	107.937	348.292	109.933	17186.4
														108.434	388.875	109.039	4494.15	105.936	373.915	108.989	314.458	108.02	222.021	109.933	445.917
														108.457	3383.9	109.23	313.604	105.951	290.872	109.039	5227.67	108.07	284.062	109.976	1235.46
														108.459	1026.04	109.648	381.688	106.026	374.319	109.076	466.542	108.15	324.312	110.067	402.188
														108.568	422.333	109.814	280.875	106.029	314.787	109.191	293.667	108.286	430.75	110.147	287.688
														108.606	333.521	109.893	343.333	106.04	523.979	109.545	408.188	108.299	533.104	110.271	556.583
														109.039	6739.44	109.933	21308.2	106.257	338.34	109.642	646.896	108.36	293.688	110.296	220.771
														109.069	448.979	109.95	298.25	106.292	340.255	109.712	262.229	108.457	5260.73	110.448	376.917
														109.176	435.583	109.974	342.562	106.49	263.766	109.825	333.583	108.518	371.5	110.619	247
														109.246	402.938	109.976	886.208	106.539	298.064	109.933	20817.5	108.572	372.729	110.691	289.354
														109.337	393.229	109.991	365.458	106.589	440.553	109.933	73.6875	109.039	8631.58	110.788	267.708
														109.42	360.708	110.071	669.542	106.658	344.043	109.976	475.542	109.182	327.042	110.975	221.354
														109.504	440.229	110.085	387.958	106.826	332.638	109.998	395.208	109.193	410.458	111.007	689.458
														109.568	443.604	110.149	375.229	106.853	293.149	110.023	975.354	109.628	407.979	111.019	1418.77
														109.74	321.5	110.227	224.958	106.979	50750.5	110.027	357.229	109.696	332.958	111.044	1562.25
														109.761	411.271	110.242	391.354	106.98	968.957	110.183	400.833	109.704	341.438	111.053	367.021
														109.907	316.646	110.271	326.771	107.049	439.021	110.28	653.583	109.77	374.521	111.055	1762.9
														109.932	0.0625	110.292	416.479	107.261	299.936	110.282	11.25	109.933	18882.8	111.448	218.229
														109.933	15423.6	110.45	1647.17	107.307	487.83	110.381	332.021	109.933	422.083	111.664	298.479
														109.933	280.521	110.49	396.812	108.004	322.83	110.395	292.458	109.976	1137.88	111.691	269.25
														109.976	708.896	110.67	341.104	108.007	274.106	110.647	134.938	110.023	1365.31	111.761	254.458
														110.023	256.667	110.753	305.229	108.181	445.745	110.648	483.333	110.071	393.5	112.004	241.729
														110.093	394.771	110.975	101.083	108.241	355.447	110.789	338.312	110.178	265.208	112.038	345.854
														110.149	370.583	111.008	371.458	108.359	352.426	110.899	344	110.242	326.979	112.039	98258.3
														110.207	312.083	111.019	303.75	108.456	23.2553	110.939	272.729	110.379	286.688	112.04	1088.5
														110.317	394.542	111.034	309.896	108.457	6337.53	110.975	332.396	110.529	370	112.05	9522.96
														110.327	299.417	111.044	186.104	108.459	17.5106	110.994	372.958	110.594	290.792	112.11	369.812
														110.345	385.75	111.046	338.125	108.537	361.298	111.007	2135.85	110.635	372.521	112.395	335.729
														110.496	408.042	111.055	448.812	108.67	364.681	111.018	290.958	110.933	410.812	112.403	278.958
														110.851	383.917	111.121	380.25	108.721	375.468	111.044	523.458	110.974	349.979	112.737	234.188
														111.007	829.417	111.345	400.979	108.842	340.766	111.055	348.896	111.007	1661.4	113.003	370.542
														111.037	441.812	111.378	533.125	108.959	360.872	111.162	340.938	111.019	1060.1	113.023	1856.83
														111.044	1280.17	111.389	361.146	109.032	354.426	111.334	368.542	111.021	345.917	113.034	4055.56
														111.055	2494.94	111.533	375.958	109.039	5300.96	111.388	405.042	111.044	373.354	113.042	2036.15
														111.496	323.292	111.591	271.792	109.066	334.043	111.56	333.521	111.055	2212.69	113.06	746.812
														111.502	315.479	112.038	317.75	109.188	424.702	111.77	368.146	111.08	396.042	113.417	378.229
														111.787	373.125	112.039	119527	109.195	290.574	111.821	340.229	111.122	378.688	113.5	292.583
														111.822	299.146	112.04	4253.27	109.264	407.809	112.038	174.5	111.165	395.354	113.522	456.625
														111.893	396.688	112.049	14.6042	109.933	20865.3	112.039	83464.3	111.444	310.146	113.658	338.146
														111.905	404.667	112.05	26153.4	109.934	8.31915	112.04	2256.6	111.666	350.958	113.703	288.542
														112.038	341.875	112.08	339.771	109.976	719.681	112.049	32.375	111.75	393.083	113.946	279.917
														112.039	103412	112.113	476.146	110.02	427.447	112.05	10565.2	111.838	295.958	114.017	1913.06
														112.04	3120.42	112.117	364.5	110.217	286.872	112.07	301.167	112.004	325.688	114.018	232644
														112.049	66.3125	112.124	287.938	110.26	435.745	112.127	379.104	112.038	337.271	114.019	6811.12
														112.05	28037.6	112.364	415.104	110.298	326.043	112.173	350.583	112.039	89099.9	114.046	378.146
														112.052	26.1458	112.464	425.521	110.357	352.468	112.186	572.625	112.04	26.5625	114.055	9462.54
														112.197	352.583	112.599	250.688	110.45	451.872	112.188	419.938	112.05	8572.83	114.185	329.646
														112.235	311.208	112.819	354.271	110.454	292.553	112.283	409.458	112.541	347.146	114.345	368.271
														112.285	401.25	112.888	376.896	110.697	400.213	112.353	299.812	113.013	692.958	114.352	397.458
														112.652	339.521	112.943	368.938	110.967	336.766	112.401	345.729	113.023	405.833	114.4	329.417
														112.682	316.521	112.954	1217.15	110.974	368.319	112.539	276.875	113.034	4867.44	114.407	253.958
														112.89	418.771	113.023	826.771	111.007	262.851	113.023	1439.27	113.042	868.438	114.413	369.542
														112.954	420.5	113.034	2291.21	111.019	307.957	113.034	3157.98	113.049	290.188	114.487	296.375
														112.962	397.833	113.041	2.41667	111.044	427.277	113.041	16.7917	113.06	281.875	114.59	284.125
														112.993	358.312	113.043	3043.92	111.055	1582.32	113.042	1022.23	113.379	483.062	114.742	348.688
														113.023	993.958	113.054	278.229	111.115	353.83	113.059	5.125	113.449	376.271	114.84	393.354
														113.034	858.688	113.06	415.417	111.398	310.319	113.06	272.458	113.693	334.375	114.85	410.521
														113.042	3222.08	113.096	292.271	111.479	403.404	113.071	290.396	113.873	342.062	114.89	359.688
														113.043	257.375	113.15	323.417	111.761	346.213	113.707	272.542	114.017	1619.4	114.934	2.29167
														113.06	477.396	113.197	413.229	112.038	1044.09	113.732	277.812	114.018	200924	114.936	32.0208
														113.135	415.021	113.61	335.479	112.039	150476	113.759	334.5	114.02	92.8125	114.953	1334.96
														113.146	401.396	113.772	463.25	112.04	3770.6	113.794	262.5	114.046	586.542	115.001	1285.9
														113.25	374.604	114.017	2071.88	112.049	50.4681	113.952	289.708	114.055	14975.6	115.002	142718
														113.272	454.521	114.018	329058	112.05	24099.7	113.967	315.604	114.182	370.375	115.003	4660.02
														113.514	403.479	114.02	1452.67	112.055	357.362	114.015	314.646	114.288	353.042	115.008	5916.02
														113.66	393.208	114.046	2077.56	112.114	346.723	114.017	1118.69	114.369	521.458	115.02	42.0833
														113.746	385.625	114.055	7875.75	112.334	361.596	114.018	175859	114.439	390.604	115.022	7881.65
														114.017	1994.98	114.142	236.312	112.35	315.064	114.019	6297.71	114.648	542.958	115.026	386.917
														114.018	254140	114.28	366.292	112.555	297.809	114.05	332.083	114.734	342.396	115.039	744.917
														114.019	10020.5	114.333	282.938	112.569	314.447	114.055	21344.8	114.749	353.708	115.05	371.312
														114.02	17.0833	114.342	384.167	112.78	714.149	114.402	359.062	114.763	365.875	115.074	76.0417
														114.044	311.604	114.426	333.333	113.023	948.106	114.432	200.312	114.794	533.208	115.075	13516.5
														114.046	1615.65	114.513	347.604	113.034	903.277	114.434	430.083	114.837	408.812	115.076	188.625
														114.055	10528.6	114.678	267.438	113.042	5167.64	114.516	296.104	114.918	291.625	115.083	349.917
														114.446	448.938	114.682	257.562	113.043	464.277	114.575	332.479	114.932	37.375	115.166	258.146
														114.539	347.938	114.834	378.458	113.059	881.255	114.637	310.083	114.934	24.7917	115.18	355.688
														114.694	360.938	114.892	260.188	113.096	352.936	114.695	781.729	114.951	355.25	115.427	351.979
														114.791	391.458	114.914	296.75	113.545	383.234	114.717	497.812	114.953	1313.08	115.91	305.75
														114.795	394.562	114.933	1282.77	113.8	360.064	114.723	340.854	115.001	1320.6	115.919	1246.06
														114.809	476.083	114.935	658.021	114.017	4893	114.731	306.417	115.002	121274	116.005	14.4375
														114.829	365.312	114.936	54.1667	114.018	411862	114.744	386.438	115.004	88.8958	116.006	5055.62
														114.932	106.021	114.953	1313.81	114.019	4215.57	114.773	374.979	115.008	7478.17	116.007	12.4583
														114.933	11313.5	114.99	382.229	114.046	1681.43	114.805	321.792	115.02	40.5208	116.015	1265.25
														114.935	43705	115.001	1750.46	114.055	10425	114.814	291.521	115.022	6702.38	116.016	25637.7
														114.937	326.396	115.002	212565	114.202	340.766	114.879	374.271	115.039	563.479	116.025	1679.52
														114.953	1297.58	115.003	2666.31	114.411	450	114.91	262.854	115.074	51.4792	116.034	877.958
														115.001	1513.15	115.008	4377.56	114.616	374.277	114.926	400.271	115.075	15771.6	116.07	808
														115.002	159074	115.02	8.375	114.672	347.298	114.932	56.0417	115.086	373	116.078	669.188
														115.003	5624.23	115.022	19333.8	114.705	700.894	114.935	495.021	115.186	358.5	116.136	406.625
														115.008	5182.9	115.022	1024.19	114.718	394.809	114.936	15.4375	115.629	309.188	116.258	349.958
														115.02	41.6875	115.039	663.708	114.734	347.362	114.94	328.75	115.751	309.792	116.926	16.5625
														115.022	13029.7	115.05	365	114.759	274.723	114.946	376.417	115.788	841.812	116.933	6.47917
														115.023	25.125	115.056	327.625	114.895	382.404	114.953	1243.1	115.857	354	116.934	80.4583
														115.039	389.438	115.058	328.354	114.902	332.723	115.001	972.979	115.885	272.396	116.995	386.938
														115.05	892.646	115.075	14763.1	114.93	424.234	115.002	116306	115.91	302.896	117.009	1785.29
														115.075	17721.9	115.181	382.792	114.932	13.8511	115.003	1351.04	115.919	1437.31	117.048	408.229
														115.314	397.438	115.405	408.75	114.934	130.043	115.008	7751.71	115.92	10.2917	117.06	253.625
														115.381	342.521	115.691	406.188	114.935	212.17	115.022	5083.21	115.956	331.104	117.123	418.375
														115.808	330.188	115.824	358.146	114.937	375.021	115.031	382.75	115.983	411.125	117.284	296.458
														115.868	382.521	115.867	312.833	114.953	297.553	115.039	1906.79	116.006	3803.25	117.301	372.438
														115.882	361.604	115.877	312.521	115.001	2948.74	115.048	337.708	116.006	494.583	117.373	349.312
														115.91	283.812	115.92	4219.96	115.002	262787	115.05	332.042	116.016	27940.3	117.403	342.75
														115.918	19.6875	115.967	339.333	115.004	697.957	115.074	220.854	116.025	1099.79	117.411	377.854
														115.92	7350.56	116.005	35.4583	115.008	4896.32	115.075	13362.4	116.034	815.812	117.582	249.083
														116.005	22.5	116.006	16340.9	115.015	289.383	115.134	314.958	116.07	1655.48	117.669	366.458
														116.006	7880.17	116.016	18234.1	115.02	166.638	115.143	408.208	116.079	317.542	117.742	431.542
														116.006	1081.88	116.024	41.1667	115.022	23995.3	115.258	295.875	116.108	388.062	117.765	249.583
														116.016	26520.2	116.025	8630.54	115.022	802.34	115.275	349.729	116.225	365.396	117.929	10.4583
														116.025	4055.62	116.034	6330.27	115.039	1184.45	115.636	399.292	116.376	386.812	118.008	274.208
														116.034	5890.25	116.035	11.2917	115.05	804.255	115.67	318.875	116.612	332.708	118.048	727.104
														116.061	417.312	116.049	355.917	115.075	8628.15	115.746	327.146	116.637	299.5	118.05	20960.8
														116.071	1899.02	116.07	697.417	115.075	276.191	115.789	347.333	116.767	337.042	118.073	233.354
														116.079	428.896	116.154	334.375	115.135	289.34	115.91	324.021	116.873	387.792	118.085	255.646
														116.113	382.375	116.345	330.021	115.279	314	115.919	2192.54	116.926	11.7917	118.227	340.333
														116.186	434.521	116.612	378.146	115.91	335.979	116.005	10.875	116.933	222.292	118.475	246.458
														116.265	307.396	116.724	279.812	115.919	2506.04	116.006	3908.75	117.009	542.021	118.565	365.188
														116.333	293.938	116.859	254.771	115.982	432.021	116.006	508.75	117.018	350.438	118.58	368.021
														116.507	386.229	116.926	35.8333	116.006	21570	116.016	20191.1	117.16	276.396	118.612	289.667
														116.663	425.188	116.928	24463.1	116.007	64.3191	116.033	13	117.926	5.64583	118.706	342.25
														116.675	361.438	116.929	92.2708	116.016	18417.7	116.034	1715.42	118.008	135.688	118.87	348.604
														116.695	335.25	116.933	187.667	116.025	11869	116.07	7877.92	118.05	21927.3	118.937	446.729
														116.78	396.542	116.995	362.396	116.034	8182.02	116.346	348.542	118.461	319.208	118.972	248.938
														116.832	404.208	117.008	5.6875	116.07	2168.51	116.373	279.438	118.522	255.292	118.99	53.5417
														116.895	399.833	117.009	8284.71	116.439	382.723	116.559	365.958	118.804	292.479	118.991	6918.6
														116.918	423.667	117.011	10.5417	116.601	369.298	116.617	302.333	118.926	76.2917	119.034	2256.73
														116.926	2800.06	117.018	320.688	116.704	378	116.926	87.2708	118.991	7510.27	119.049	162.917
														116.927	445367	117.208	340.229	116.852	274.383	116.929	3.3125	118.992	68.8542	119.204	256.438
														116.928	2620.56	117.238	372.25	116.926	88.7234	116.932	95.8542	119.023	340.25	119.306	366.146
														116.933	9750.27	117.301	392.083	116.932	88.1702	116.934	98.25	119.034	988.333	119.353	253.854
														117.008	8.54167	117.329	529.583	116.934	9.51064	116.994	321.417	119.048	42.5208	119.601	331.875
														117.009	4439.38	117.58	349.917	117.004	371.745	117.009	782.083	119.549	279.417	119.609	360.333
														117.187	328.083	117.926	3.77083	117.007	474.362	117.392	334.917	119.972	301.104	119.645	379.521
														117.422	342.438	117.928	5253.42	117.009	9864.81	117.641	1067.81	119.975	9153.08	119.742	332.396
														117.429	486.354	118.004	661.542	117.01	945	117.651	291.25	120.044	397.083	119.819	341
														117.448	381	118.04	349.583	117.018	360.255	117.745	374.792	120.153	490.896	119.975	6208.98
														117.511	435.375	118.048	310.75	117.028	451.872	117.926	2.72917	120.198	412.5	119.978	337.5
														117.717	436.312	118.05	13096.2	117.043	442.915	117.929	15.3958	120.467	356.812	120.044	202.375
														117.826	374.938	118.272	339.5	117.077	368.936	118.008	198.958	120.523	345.333	120.215	250.688
														117.928	47847	118.407	330.708	117.097	325.383	118.048	554.167	120.775	283.042	120.507	406.667
														118.008	649.5	118.588	309.292	117.294	347.894	118.05	111675	120.863	288.188	120.53	369.917
														118.05	19755	118.784	313.708	117.38	407.957	118.122	329.312	120.899	354.292	120.971	1608.38
														118.083	393.708	118.926	1942.58	117.616	318.447	118.237	362.042	120.948	381.833	121.027	110.833
														118.265	463.125	118.931	193.208	117.69	384.34	118.302	345.625	120.971	387.917	121.028	5907
														118.583	370.083	118.991	13011.5	117.705	310.021	118.346	316.521	121.008	255	121.039	749.812
														118.604	459.646	119.034	215.104	117.926	26	118.673	264.792	121.027	7	121.555	344.021
														118.62	349.917	119.049	1101.62	117.929	48.2128	118.925	270.625	121.028	6685.67	121.678	311.625
														118.801	430.208	119.32	270.833	118.003	736.894	118.937	293.396	121.04	1375.73	121.818	253.375
														118.822	390.333	119.472	263.854	118.005	373.511	118.953	320.208	121.407	332.562	122.032	341.229
														118.926	5600.21	119.489	322.458	118.008	1049	118.967	358.396	121.509	308.521	122.454	340.708
														118.931	298.938	119.645	368.167	118.012	747.234	118.977	371.896	121.554	360.208	122.63	456.062
														118.99	13.4583	119.724	389	118.05	21548.2	118.99	12.9792	121.619	313.229	122.767	398.708
														118.991	12837.2	119.738	305.917	118.164	369.043	118.991	16865.7	121.858	423.104	122.823	243.812
														119.034	868.604	119.918	278.292	118.285	381.319	119.049	119.104	121.957	363.458	122.849	364.958
														119.049	157.25	119.943	384.333	118.483	349.17	119.121	292.104	122.023	289.208	122.975	285.229
														119.236	434.188	119.975	16751.4	118.5	381.936	119.195	343.292	122.032	421.667	122.983	5096.1
														119.285	342.688	120.044	142.479	118.695	326	119.279	448.854	122.071	444.708	122.984	337133
														119.336	422.104	120.23	362.896	118.754	321.787	119.458	314.979	122.1	392.875	122.985	5048.96
														119.344	365.604	120.321	354.958	118.783	363.723	119.782	403.542	122.269	321.708	122.988	358.625
														119.489	316.542	120.364	360.917	118.862	450.511	119.914	292.208	122.379	330.062	123.055	37411.4
														119.508	454.521	120.552	324.917	118.925	101.213	119.974	20.0833	122.539	402.229	123.456	254.333
														119.69	395.562	120.675	249.583	118.926	8.87234	119.975	9800.69	122.542	400.333	123.766	364
														119.853	315.958	120.971	381.25	118.94	355.596	119.992	290.583	122.755	427.583	123.769	381.062
														119.94	357.875	121.029	6819.58	118.991	9453.47	120.011	362.938	122.975	388.667	123.805	310.083
														119.975	12351.6	121.064	335.75	118.992	10	120.044	228.062	122.983	4491.56	123.867	365.604
														120.045	355.271	121.114	250.604	119.034	1569.77	120.394	398	122.984	327403	123.87	516.271
														120.38	349.042	121.129	336.646	119.049	732.851	120.635	395.208	122.985	4872.65	123.899	89.7292
														120.401	385.583	121.202	272.312	119.082	394.936	120.971	695.375	123.005	349.208	123.901	34917.6
														120.616	326.583	121.317	300.854	119.145	282.894	121.01	397.188	123.055	42737.4	123.968	5432.83
														120.779	454.375	121.466	238.875	119.165	410.511	121.027	207.625	123.204	373.521	123.97	42289.8
														120.848	313.75	121.52	248.229	119.391	342.681	121.028	8937.92	123.342	331.875	123.971	178.562
														120.971	667.667	121.696	475.854	119.483	327.979	121.039	1890.19	123.455	464.188	123.991	209.688
														121.019	361.729	121.708	276.229	119.729	318.277	121.116	408.229	123.71	422.979	123.992	55713.1
														121.029	5589.69	121.711	286.333	119.822	250.851	121.127	287.417	123.867	663.667	123.993	25.3958
														121.11	285.479	122.024	358.292	119.853	286.745	121.279	254.417	123.9	198.479	124.003	29463.4
														121.152	367.792	122.19	237.625	119.942	320.255	121.395	317.021	123.901	28080.7	124.004	465680
														121.158	378.021	122.329	380.708	119.975	12539.4	121.639	389.938	123.968	2892.27	124.006	1.61775e+07
														121.225	390.104	122.415	360	119.975	255.043	122.032	361.042	123.97	34168	124.007	347385
														121.269	310.104	122.507	252.042	120.027	375.787	122.051	344.604	123.97	1096.46	124.008	9347.67
														121.41	380.479	122.735	700.125	120.044	69.383	122.07	3988.88	123.972	576.75	124.036	309.146
														121.543	274.021	122.737	79.6042	120.589	351.149	122.071	348665	123.99	12.9792	124.039	11972.3
														121.561	401.875	122.983	2894.65	120.731	308.021	122.323	458.812	123.992	31762.6	124.041	5560.42
														121.73	384.979	122.984	364987	120.77	370.638	122.446	808.854	123.993	993.667	124.043	40864.1
														121.931	401.25	122.986	44.5833	120.831	406.66	122.559	420.938	124.003	32034.7	124.044	723.792
														122.762	386.104	123.005	419.792	120.971	339.234	122.718	334.125	124.004	454047	124.144	552.812
														122.983	3782.92	123.026	397.938	120.992	267.213	122.743	277.938	124.006	1.61924e+07	124.21	240.229
														122.984	404127	123.055	24894.9	121.028	6261.34	122.802	328.75	124.007	9635.38	124.217	335.292
														122.985	1272.23	123.056	4.08333	121.03	24.3617	122.901	446.062	124.008	10201.1	124.347	297.542
														123.055	31065.3	123.07	264.146	121.084	330.553	122.973	5.9375	124.039	20782.9	124.422	332.167
														123.081	294.938	123.627	335.812	121.925	409.404	122.975	635.833	124.041	4319.44	124.576	376.083
														123.149	396.521	123.867	1383.56	122.078	430.745	122.983	3416.19	124.043	36723.6	124.799	425.729
														123.288	407.5	123.901	37457.9	122.214	372.298	122.984	307428	124.044	874.854	124.906	353.104
														123.478	451.938	123.938	400.188	122.434	279.936	122.985	5131.38	124.075	267.208	124.985	378.292
														123.867	379.292	123.948	313.958	122.735	296.255	123.054	11.5625	124.147	256.5	125	37527.8
														123.9	855.542	123.959	266.208	122.749	265.745	123.055	33871.5	124.898	408.542	125.002	38.2917
														123.901	130816	123.968	3955.88	122.819	417.468	123.068	382.438	124.965	354.875	125.003	44984.4
														123.968	8488.17	123.97	45409.4	122.983	4141.6	123.073	10.25	125	34944.7	125.006	109754
														123.97	56566.7	123.971	670.292	122.984	451929	123.074	11794	125.002	54.5208	125.007	19.1667
														123.972	0.9375	123.982	307.312	122.985	183.128	123.352	296.812	125.003	40172.4	125.008	4325.27
														123.992	45926	123.991	140.625	123.048	361.128	123.378	329.146	125.006	106780	125.009	331856
														123.993	62.2083	123.992	45484.3	123.055	25047.7	123.485	275.229	125.007	31.4792	125.011	202.542
														124.003	20711.8	123.993	54.5833	123.369	307.447	123.701	376.771	125.008	4021.79	125.013	3326.83
														124.005	410443	124.003	12427.1	123.731	332.851	123.848	373.646	125.009	313064	125.015	139.396
														124.006	2.29407e+07	124.005	313739	123.745	389.298	123.867	1756.06	125.01	5822.65	125.017	42485.8
														124.007	232234	124.006	2.03162e+07	123.867	722.043	123.899	56.5833	125.012	3413.62	125.018	22.375
														124.008	2179.94	124.007	174198	123.899	43.766	123.901	61920.3	125.015	140.354	125.034	21699.4
														124.039	8640.85	124.008	1463.69	123.901	29296.1	123.902	22.2292	125.017	37018.2	125.06	630.208
														124.041	5636.48	124.039	6138.12	123.902	30.9787	123.909	363	125.017	800.229	125.071	354.792
														124.043	56483.7	124.042	8314.33	123.939	331.681	123.968	6598.4	125.034	24938	125.096	817.25
														124.044	417.625	124.043	42075.9	123.968	8407.19	123.97	38519.3	125.071	1491.08	125.643	396.542
														124.141	304.562	124.045	621.708	123.97	49104.3	123.987	469.188	125.096	221.375	125.692	252.333
														124.226	372.167	124.05	200.854	123.97	686.681	123.992	21790.3	125.425	390.729	125.897	256.042
														124.548	373.271	124.144	560.521	123.991	291.213	123.995	359.167	125.898	316.167	125.899	7508.04
														124.823	361.917	124.317	415.125	123.992	58873.4	124.003	22710	125.899	6501.17	125.92	390.312
														124.902	430.208	124.432	343.688	123.993	1412.68	124.004	403192	125.927	397.75	125.928	1167.54
														124.988	487.104	124.516	378.104	124.003	10554.7	124.006	1.64298e+07	126.001	11851.7	126.001	11527.6
														125	5633.67	124.902	391.125	124.005	533210	124.007	399202	126.002	666939	126.002	681300
														125.001	918.042	124.933	376.708	124.006	2.29904e+07	124.008	11974.8	126.003	320.104	126.003	2044.21
														125.003	58578.6	125	8501.94	124.007	170385	124.039	8054.75	126.009	656.417	126.009	871.146
														125.006	153065	125.003	56209	124.008	1592.34	124.042	7580.58	126.01	82989.5	126.01	84240.1
														125.007	39.6875	125.006	141684	124.023	366.745	124.043	36789.6	126.012	38.8125	126.012	874.396
														125.008	3828.12	125.007	62.1458	124.035	287.191	124.045	423.625	126.042	2477.27	126.042	2326.83
														125.01	448634	125.008	3008.08	124.039	7808.91	124.168	278.708	126.055	11749.9	126.055	11786
														125.012	5881.62	125.01	397707	124.041	6017.09	124.47	337.708	126.091	1716.65	126.091	1813.88
														125.013	941.021	125.01	5636.58	124.043	53576.9	125	30960.5	126.141	322.354	126.465	344.854
														125.015	405.625	125.013	5220.48	124.05	281.809	125.002	161.167	126.255	346.146	126.581	372.875
														125.017	43921.4	125.015	257.417	124.061	413.979	125.003	42083.2	126.33	369.938	126.679	242.021
														125.018	22.9583	125.017	40656.9	124.144	616.702	125.006	110312	126.475	358.875	126.904	996.292
														125.023	279.125	125.018	22.4583	124.246	377.809	125.007	21.0208	126.641	477.583	127.005	5020.83
														125.034	18354.5	125.023	349.854	124.298	391.66	125.008	3879.65	126.643	77.4375	127.019	8009.85
														125.096	811.208	125.034	11340.3	124.434	351.851	125.01	330507	126.904	812.417	127.049	954.812
														125.177	301.583	125.06	659.146	124.499	368.319	125.011	251.583	127.004	10.5	127.05	103751
														125.244	364.25	125.096	284.188	124.691	353.489	125.012	2044.33	127.005	5601.21	127.059	236.479
														125.633	362.708	125.21	344.354	124.747	329.936	125.015	104.646	127.007	17.0208	127.075	525.042
														125.723	375.438	125.227	338.354	124.871	461.83	125.017	41144.6	127.019	6173.42	127.349	587.875
														125.862	330.021	125.298	409.438	125	8728.68	125.018	33	127.049	1482.1	127.599	288.271
														125.897	4169.04	125.513	336.104	125.002	377.66	125.033	39.4583	127.05	120284	127.616	370.688
														125.899	29382.7	125.526	378.083	125.003	62381.4	125.034	15882.1	127.051	219.375	127.729	306.938
														125.91	2607.96	125.624	268.625	125.005	150991	125.148	338.125	127.074	3.91667	127.896	717.583
														125.928	323.146	125.786	408.979	125.008	4375.55	125.29	427.562	127.075	1357.73	127.911	220.333
														125.964	2455.29	125.792	371.979	125.009	458119	125.448	338.354	127.139	430.271	127.996	2564.33
														125.965	1.85417	125.898	1470.42	125.01	6222.47	125.468	327.458	127.188	382.208	128.006	629.875
														126.001	11377.6	125.899	6304.23	125.012	5839.87	125.657	509.104	127.257	349.875	128.017	329.979
														126.002	943191	125.964	1664.12	125.015	217.085	125.897	941.646	127.349	618.854	128.032	89869.2
														126.003	17358.5	125.965	273.979	125.017	40576.6	125.899	15258.4	127.356	357.125	128.034	5.61722e+06
														126.009	843.562	126.001	8877.35	125.018	8.44681	125.927	216.521	127.549	354.771	128.035	15631.9
														126.01	122321	126.002	836738	125.034	11918.4	126.001	10166.5	127.88	391.479	128.036	40.6875
														126.012	10.8125	126.003	13534.4	125.071	508.702	126.002	687727	127.896	178.729	128.053	493.521
														126.019	585.333	126.004	0.4375	125.096	282.213	126.003	462.312	127.996	1544.67	128.065	237.021
														126.042	2101.9	126.009	613.208	125.118	345.191	126.009	728.667	128.032	91225.6	128.071	79.1458
														126.055	12863.6	126.01	104277	125.549	290.809	126.01	89392	128.034	5.77275e+06	128.073	1504.98
														126.091	1192.44	126.013	288.854	125.793	303.596	126.011	2389.65	128.035	33027.7	128.327	336.812
														126.29	324.458	126.042	864.458	125.898	762.277	126.018	331.208	128.036	313.688	128.499	368.583
														126.361	453.521	126.055	13299.3	125.899	8276.51	126.042	649.167	128.053	450.021	128.542	340.583
														126.641	359.688	126.091	1466.96	125.922	359.234	126.055	15642.1	128.067	308	128.57	250.604
														126.679	380.125	126.223	268.438	125.927	456.128	126.065	310.917	128.073	1248.6	128.793	364.729
														126.93	367.354	126.904	296.708	125.964	455.468	126.091	2849.33	128.505	451.125	128.853	291.708
														127.005	10522.4	126.943	311.458	125.974	299.511	126.153	422.021	128.571	436.896	128.935	233.708
														127.007	30.2917	127.005	10654.2	126.001	14657.3	126.445	333.771	128.688	359.708	129.018	27677.5
														127.019	17298.2	127.006	158.729	126.002	956952	126.467	377.917	128.808	340.854	129.031	2496.21
														127.039	320	127.019	12364.9	126.003	2034.28	126.518	358.958	128.81	371.479	129.036	6320.92
														127.05	112591	127.039	531.938	126.009	1396.51	126.744	381.125	128.921	538.5	129.037	539778
														127.051	30.1667	127.049	1604.69	126.01	122576	126.796	286.646	129.017	47.2292	129.038	2961.83
														127.075	1544.98	127.05	87030.2	126.012	55.1702	126.904	979.604	129.018	27768.3	129.053	1.52083
														127.225	467.729	127.051	229.25	126.019	437.596	126.925	380.5	129.026	379.438	129.055	1263.29
														127.232	347.688	127.075	1133.62	126.021	22.3191	126.966	301.188	129.031	3574.02	129.09	311.167
														127.555	343.938	127.288	314.292	126.042	1796.74	126.983	353.688	129.034	415.125	129.091	12292.5
														127.64	400.375	127.475	341.062	126.055	17253.2	127.005	5452.06	129.036	6292.58	129.092	5.33333
														127.896	7522.19	127.479	253.667	126.091	900.064	127.019	15251.8	129.037	549083	129.257	370.271
														127.994	314.167	127.555	384.854	126.395	437.83	127.049	1260.88	129.038	2423.58	129.267	293
														127.996	6697.5	127.788	354.458	126.409	397.894	127.05	103445	129.054	862.229	129.298	342.25
														127.997	782.271	127.896	394.562	126.501	283.213	127.075	740.812	129.056	2.5	129.373	341.417
														128.001	875.708	127.903	357.292	126.904	1492.68	127.077	6.1875	129.089	78.2708	129.481	326.667
														128.006	426	127.996	4986.69	127.004	7.65957	127.086	1565.58	129.091	21087.2	129.493	327.458
														128.032	90704.2	128.006	350.875	127.005	11087.3	127.112	819.542	129.25	323.292	129.54	74239.4
														128.034	7.84984e+06	128.032	80264.1	127.019	16082.9	127.337	387.042	129.278	270.438	129.62	349.979
														128.035	10278.8	128.034	6.77287e+06	127.038	103.872	127.344	299	129.445	359.875	129.68	281.312
														128.037	1.97917	128.035	7939.42	127.048	1260.7	127.349	273.521	129.46	531.938	129.817	299.167
														128.053	850.125	128.071	1317.38	127.05	92298	127.385	386.812	129.54	85944	129.967	354.458
														128.058	311.292	128.073	4835.27	127.075	461.277	127.535	327.354	129.551	278.542	129.978	391.312
														128.073	4371.19	128.145	383.188	127.086	343.936	127.565	402.146	129.764	401.312	129.995	386.458
														128.191	399.646	128.2	355.688	127.213	442.277	127.896	3187.27	129.868	458.5	130.037	6.25
														128.219	385.479	128.491	293.25	127.468	473.064	127.994	227.188	129.926	414.896	130.039	16546.8
														128.267	413.438	128.824	252.542	127.536	420.213	127.996	4127.29	129.962	353.479	130.041	436999
														128.27	359.521	129.018	41619.5	127.546	356.957	128.006	523.958	129.986	489.667	130.048	27657
														128.35	343.562	129.031	5349.92	127.699	365.191	128.032	105972	130.021	428.229	130.05	1.2007e+06
														128.526	310.625	129.036	7145.96	127.896	1285.36	128.034	7.68931e+06	130.034	377.771	130.051	4503.38
														128.642	362.062	129.038	822911	127.994	294.702	128.035	10829.6	130.039	16525.4	130.06	281.333
														128.696	406.542	129.038	4334.96	127.996	6485.57	128.053	373	130.041	454845	130.061	61973
														128.78	339.333	129.055	136.646	128.001	391.681	128.073	5860.31	130.042	1636.23	130.062	868.625
														128.801	401.792	129.065	254.729	128.006	1132.74	128.161	342.792	130.048	25403	130.086	3514.33
														128.948	381.5	129.091	15258.4	128.03	209.617	128.365	305.542	130.05	1.03581e+06	130.191	343.417
														129.018	40409.4	129.092	17.9375	128.032	112919	128.638	358.771	130.05	31271	130.337	301.333
														129.02	1.58333	129.223	249.5	128.034	7.48172e+06	128.668	621.688	130.052	97.1042	130.812	334.667
														129.031	4616.88	129.27	636.062	128.035	1233.11	128.833	359.708	130.059	175.792	130.818	343.583
														129.036	7210.4	129.54	47463.7	128.036	999.511	128.849	344.854	130.061	65954.6	130.991	567.188
														129.038	990306	129.607	364.021	128.054	384.574	129.017	4.41667	130.062	1038.46	131.034	2602.46
														129.039	208.729	129.677	376.688	128.073	6492.51	129.018	45885	130.086	3773.52	131.043	16.8333
														129.055	584.833	129.747	298.354	128.387	363.489	129.031	3213.17	130.094	842.771	131.044	35179.7
														129.07	375.729	129.979	279.792	128.436	276.17	129.036	6444.62	130.929	409.25	131.047	284.854
														129.091	15480.5	130.022	359.417	128.501	393.021	129.037	672170	130.991	832.875	131.052	236.521
														129.481	431.458	130.037	3.125	128.512	372.574	129.039	197.167	131	375.604	131.053	61749.5
														129.54	75043.6	130.039	18989.1	128.535	390.447	129.054	712.396	131.016	340.312	131.055	22.1875
														129.55	428.271	130.041	707109	128.588	305.362	129.09	300.979	131.034	698.125	131.07	1432.1
														129.698	402.812	130.042	50.4375	128.589	376.298	129.091	21107.5	131.042	1607.46	131.127	323.312
														130.022	401.688	130.048	23856.3	128.79	419.957	129.092	7.75	131.044	33304.6	131.182	259.833
														130.037	2.0625	130.05	1.2782e+06	128.862	389.128	129.54	63411.4	131.052	209.229	131.352	336.479
														130.039	23950.1	130.051	57776.3	128.961	365.638	129.585	324.292	131.053	56547.5	131.875	296.479
														130.041	857191	130.052	540.021	129.018	43044.2	129.687	273.125	131.055	537.292	131.987	332.021
														130.042	67.375	130.06	1200.77	129.019	22.0638	129.915	288.417	131.07	1158.79	131.989	2746.27
														130.048	21059.1	130.061	135889	129.031	6566.47	130.01	758.062	131.084	433.854	131.99	83.5
														130.05	1.13058e+06	130.063	107.646	129.036	11735.4	130.013	272.875	131.26	351.188	132.028	45294.1
														130.05	78629	130.086	2619.12	129.037	939554	130.034	409.542	131.293	282.667	132.029	2.00166e+06
														130.052	802.229	130.089	264.708	129.039	124.404	130.037	29.5417	131.313	334.833	132.031	3617.42
														130.06	1108.44	130.094	482.896	129.054	1027.15	130.039	24200.2	131.364	351.438	132.044	595.104
														130.061	147049	130.543	498.104	129.057	452.681	130.041	547390	131.448	369.229	132.045	1559.62
														130.063	61.8958	130.991	653.625	129.089	1.7234	130.041	4606.27	131.577	375.521	132.047	2943.67
														130.065	466.562	131.033	548.708	129.091	11295.4	130.048	56641.6	131.731	475.562	132.054	2094.02
														130.086	3200.5	131.043	1829.31	129.092	19.5532	130.05	2.97702e+06	131.988	1003.92	132.056	11451.4
														130.339	314.958	131.044	86066.9	129.095	308.043	130.051	1889.69	132.008	370.583	132.057	813.083
														130.363	400.125	131.052	1056.79	129.349	276.702	130.06	872.708	132.028	38480	132.068	173.333
														130.543	1035.96	131.053	81264.3	129.54	54292.3	130.061	60924	132.029	1.51733e+06	132.069	1786.71
														130.704	367.667	131.054	535.875	129.676	382.383	130.062	938.271	132.03	35320.7	132.07	770.833
														130.839	363.375	131.064	1487.23	129.691	389.915	130.085	5.5625	132.032	118.354	132.101	307.375
														130.991	552.375	131.07	1270.96	129.803	362.702	130.086	43666.7	132.034	356.75	132.381	406.062
														131.015	404.979	131.365	336.812	129.89	334.298	130.089	1141.52	132.043	186.104	132.466	329.396
														131.034	835.958	131.379	380.833	129.961	348.745	130.094	369.833	132.044	2265.71	132.513	326.146
														131.041	132.229	131.393	337.354	129.996	588.191	130.244	440.083	132.046	13.0833	132.645	276.083
														131.043	2408.52	131.515	313.458	130.028	337.426	130.415	349.5	132.047	3429.79	132.665	396.333
														131.044	108610	131.824	344	130.039	22753.1	130.579	393.458	132.054	1189.56	132.77	438.271
														131.047	664.729	131.989	3551.98	130.041	790909	130.809	307.312	132.056	9949.79	133.026	2815
														131.052	876.917	131.989	1326.71	130.041	4125.38	130.835	343.167	132.057	605.75	133.031	1275.6
														131.053	72176.3	132.027	73895.2	130.048	20201.2	130.991	861.917	132.07	802.854	133.032	172813
														131.054	2854.79	132.029	3.21878e+06	130.05	1.66286e+06	131.034	553.188	132.231	388.271	133.034	123.583
														131.064	1105.35	132.03	86701.5	130.05	48692.3	131.038	382.792	132.45	322.875	133.039	371.521
														131.066	2.14583	132.031	2231.02	130.052	522.489	131.043	98.9167	132.726	307.646	133.043	739.333
														131.251	371.354	132.043	76.6667	130.058	424.745	131.044	43474.7	132.829	291.396	133.048	308.292
														131.258	350.417	132.045	15687.7	130.059	887.745	131.047	1274.04	133.025	16.1042	133.051	322.188
														131.312	311.417	132.047	21209.7	130.061	152826	131.052	1931.29	133.026	3336.17	133.065	1308.4
														131.546	419.583	132.054	4087.5	130.061	4039.15	131.053	157681	133.031	1022.15	133.581	310
														131.781	377.312	132.056	53364.9	130.073	354	131.054	2311.79	133.032	131800	133.617	360.875
														131.988	90.3333	132.057	2827.96	130.086	3128.98	131.064	292.542	133.033	5239.21	134.033	8718.54
														131.989	2745.67	132.067	122.25	130.089	315.787	131.075	282.229	133.039	280.5	134.036	119233
														131.99	281.896	132.069	4024.33	130.094	232.447	131.084	273.646	133.043	444.312	134.037	83.1042
														132.028	44917.4	132.071	84	130.147	353.872	131.089	331.729	133.048	372.104	134.043	973.625
														132.029	2.02508e+06	132.081	339.083	130.413	376.128	131.406	258.917	133.065	1929.62	134.046	131172
														132.03	137216	132.752	292.958	130.543	501.979	131.494	473.333	133.134	377.958	134.047	63.3333
														132.031	1073.88	133.026	6873.27	130.571	386.234	131.987	42.375	133.65	391	134.059	601.333
														132.045	12685.8	133.028	2.60417	130.596	334.34	131.989	1386.67	134.033	8572.69	134.06	1996.9
														132.047	24355.7	133.031	7335.52	130.739	328.213	131.99	20.25	134.036	91094.1	134.171	1717.1
														132.054	2698.06	133.032	440447	130.8	395.426	132.028	33088.3	134.036	4553.85	134.894	11934.2
														132.056	50314.1	133.034	8921.79	130.868	363.511	132.029	1.73452e+06	134.044	1272.48	134.914	408.771
														132.058	72.875	133.035	43.1042	130.991	575.745	132.031	4101.04	134.046	186004	134.932	314.208
														132.068	174.562	133.048	425.167	131.034	841.191	132.037	346.021	134.059	55.6042	135.031	380.292
														132.069	3089.85	133.051	398.354	131.042	983.851	132.043	206.833	134.06	3468.5	135.038	98.5625
														132.071	382.25	133.06	1476.08	131.044	103631	132.045	4200.94	134.17	2.625	135.039	10757.7
														132.421	374.312	133.065	3097.92	131.047	847.149	132.046	0.083333	134.171	1068.48	135.044	861.875
														132.478	365.979	133.095	354.792	131.051	580.17	132.047	5702.4	134.67	385.854	135.05	334.979
														132.712	390.229	133.199	424.646	131.053	112045	132.053	5.52083	134.893	14702	135.054	1279.85
														132.826	383.896	133.221	304.271	131.055	68.3191	132.054	4875.27	134.928	372.208	135.055	98082.5
														132.832	433.646	133.591	345.833	131.064	1514.4	132.057	8117.6	135.038	50.5417	135.54	39737.4
														132.866	151.458	133.715	323.604	131.07	746.745	132.058	32	135.039	7194	135.62	330.625
														132.904	1004.42	133.785	511.833	131.155	530.468	132.068	4.9375	135.044	692.375	135.944	188.854
														133.026	2016.46	134.034	21718.2	131.33	409.426	132.069	1141.02	135.05	373.854	135.97	2164.04
														133.027	684.083	134.036	330382	131.774	448.319	132.07	59.2917	135.054	1876.69	136.012	322.875
														133.031	3513.02	134.037	2493.77	131.97	416.043	132.089	314.75	135.055	114265	136.039	742.396
														133.032	303625	134.043	438.188	131.987	814.766	132.318	365.292	135.245	431.562	136.057	11.0417
														133.034	6255.79	134.046	208827	131.989	4799.38	132.613	311.5	135.335	389.958	136.059	2085.29
														133.035	3.89583	134.047	876.083	131.99	175.894	132.738	319.729	135.538	6.14583	136.127	686.271
														133.048	854.229	134.06	3919.25	132.026	165.787	132.839	342.333	135.54	50052.5	136.164	274.083
														133.051	411.604	134.062	9.20833	132.027	60372.7	132.867	14.8542	135.723	313.25	136.19	338.646
														133.06	805.292	134.063	334.562	132.029	3.63632e+06	133.025	14.7917	135.968	6.95833	136.229	383.333
														133.061	5.875	134.119	375.979	132.03	68666.6	133.026	3440.27	135.97	3629.4	136.46	372.729
														133.065	2491.96	134.171	630.854	132.032	214.596	133.028	26.9583	136.013	344.917	136.544	346.604
														133.189	378.812	134.345	316.417	132.044	4986.23	133.031	672.458	136.039	2049.94	136.559	415.188
														133.595	397.292	134.618	409.521	132.046	38.8511	133.032	126531	136.041	1161.4	136.643	345.479
														133.788	420.396	134.708	385.583	132.047	22390.5	133.033	11128.8	136.058	397.688	136.682	400.646
														133.898	257.583	134.783	407.708	132.053	18.0213	133.034	36.9583	136.072	508.833	136.774	371.833
														133.9	519.062	134.864	353.812	132.054	3891.45	133.048	1249.83	136.167	430.75	136.78	384.333
														134.034	11614.9	134.894	37837.8	132.056	70992.2	133.063	0.479167	136.239	406.354	136.797	318.333
														134.036	214192	134.895	4.16667	132.057	2711.34	133.065	2443.65	136.283	391.812	136.869	393.083
														134.037	348.562	134.956	373.938	132.068	451.702	133.924	387.188	136.362	359.396	136.884	445.396
														134.044	2134.75	135.03	20.0417	132.069	4604.66	134.033	9340.46	136.593	431.542	136.891	1331.5
														134.046	246204	135.037	1553.15	132.071	13.8723	134.036	78555.9	136.635	405.812	136.921	292.042
														134.048	12.5833	135.039	46851.6	132.826	369.149	134.036	3898.75	136.645	277.771	136.948	247.333
														134.059	265.208	135.04	1868.77	132.905	760.021	134.044	2147.46	136.81	386.708	136.963	1913.15
														134.06	3255.31	135.044	588.979	133.013	214.766	134.046	95671.9	136.891	1530.25	136.991	82.6042
														134.171	1114	135.05	2095.29	133.025	46.5319	134.058	0.770833	136.948	1475.96	137.023	297.708
														134.892	1390.04	135.054	1144.96	133.026	6022.87	134.06	2446.46	136.963	4202	137.067	404
														134.894	115738	135.055	72730.9	133.028	30.8298	134.061	7.52083	136.989	6.02083	137.071	12963.6
														134.894	553.688	135.54	24570	133.031	5366.17	134.171	1526	136.991	28	137.288	316.667
														134.918	399.208	135.586	344.146	133.032	507228	134.173	1.9375	137.023	281.417	137.492	337.583
														134.995	342.562	135.944	244.042	133.034	1263.43	134.539	324.104	137.071	14399.1	137.662	341.75
														135.037	717.229	135.97	2511.46	133.034	562.362	134.643	378.167	137.937	3053.6	137.841	440.625
														135.039	28845.9	136.039	476.333	133.043	390.638	134.864	299.396	137.986	413.292	137.937	4198.58
														135.04	1756.12	136.041	926.604	133.048	791.894	134.892	183.396	138.019	405.104	137.985	1266.38
														135.044	55.125	136.043	290.083	133.06	3458.96	134.893	54497	138.055	1492.54	138.019	938.312
														135.05	2363.96	136.05	417.021	133.065	2240.47	135.027	1.75	138.191	839.625	138.055	1088.31
														135.055	105105	136.194	303.896	133.404	393.894	135.037	7.97917	138.481	390.5	138.232	258.646
														135.239	428.75	136.539	358.979	133.497	347.617	135.039	5237.88	138.979	302.667	138.586	330.375
														135.54	34176.6	136.543	346.438	133.576	415.617	135.04	26.8542	139.003	617.979	138.832	249.167
														135.541	11.5833	136.744	332.979	133.631	418.128	135.044	1493.38	139.008	3.5	138.901	377.958
														135.894	1246.85	136.891	3738.67	134.033	15863.3	135.05	362.5	139.014	3218.31	139.008	66.7083
														135.902	422.312	136.937	3.79167	134.036	379667	135.054	1604.02	139.046	365.396	139.014	2680.42
														135.969	26.7292	136.948	652.312	134.037	291.894	135.055	99581.4	139.05	9577.48	139.039	156.792
														135.97	1933.6	136.963	1438.73	134.044	1260.26	135.54	32310.4	139.681	504.021	139.049	9.33333
														135.993	373.979	136.989	13.0625	134.046	192535	135.97	3974.23	139.729	458.833	139.05	7682.94
														136.039	541.271	136.991	26.2083	134.046	783.787	136.025	272.396	140.069	23.6875	139.075	204.938
														136.172	425.229	137.023	1327.1	134.058	3.12766	136.035	304.75	140.071	3229.62	139.143	349.458
														136.534	365.896	137.059	438.375	134.06	2310.38	136.087	298.146	140.716	448.896	139.148	363.729
														136.543	509.229	137.07	15.1875	134.061	34.8723	136.105	364.312	141.018	226.479	139.173	365.562
														136.6	419.208	137.071	3406.15	134.102	418.979	136.677	349.688	141.055	310.812	139.385	412.083
														136.757	376.354	137.096	332	134.425	398.128	136.699	393.854	141.064	1549.71	140.01	292.688
														136.801	414.271	137.353	2505.15	134.473	373.468	136.773	304.896	141.066	186789	140.035	322.979
														136.831	477.688	137.937	3571.81	134.783	364.787	136.89	7309.94	141.091	1229.52	140.045	415.167
														136.891	17671.4	137.986	149.146	134.893	32966.4	136.918	451.062	141.092	10.25	140.069	284.354
														136.948	757.521	138.018	1000.88	134.898	327.702	136.948	705.188	141.319	391.833	140.071	3972.58
														136.949	749.146	138.055	2625.88	135.036	5.53191	136.956	935.521	141.369	417.604	140.463	352.354
														136.991	74.5417	138.066	435.438	135.037	1319.49	136.957	43.8333	141.49	279.75	140.475	579.104
														137.023	1560.02	138.107	406.604	135.039	54698.1	136.963	3050.04	141.559	437.5	140.477	0.729167
														137.06	196.688	138.345	423.938	135.04	139.128	136.991	11.4792	141.871	358.958	140.957	330.604
														137.062	1020.33	138.387	308.667	135.044	723.872	137.071	10121.9	141.923	11603.8	141.002	99.6042
														137.071	6702.96	138.468	328.979	135.049	804.553	137.937	2561.06	142.05	741.292	141.055	188.125
														137.096	369.271	138.621	369.938	135.054	925.255	137.986	1226.9	142.069	917.5	141.059	376.625
														137.353	413.979	138.873	261.854	135.055	80263.7	138.002	364.042	142.991	2811.77	141.064	1200.27
														137.937	2728.02	138.977	361.562	135.135	422.787	138.019	290.688	143.032	151.042	141.066	164679
														137.985	352.5	139.004	10.3125	135.245	431.574	138.055	1490.88	143.034	9863.29	141.074	719.938
														138.019	1594.96	139.008	111.917	135.538	0.702128	138.445	336.125	143.044	14657.7	141.091	1155.44
														138.02	7.72917	139.014	1429.52	135.54	27602.7	138.506	330.479	143.045	822712	141.181	362.562
														138.055	417.188	139.05	3027.52	135.691	379.766	139.003	325.729	143.046	1305.48	141.184	397.479
														138.12	369.062	139.075	262.396	135.97	4002.91	139.008	10.6875	143.07	930.562	141.197	334.792
														138.31	768.375	139.215	282.979	135.981	294.872	139.012	2.20833	143.105	303.292	141.226	366.146
														138.311	6.875	139.98	2930.9	136.04	1168.23	139.014	2466.44	143.107	20949.3	141.313	345.146
														138.929	420.875	140.01	234.354	136.043	365.915	139.015	45.5417	143.241	344.562	141.331	363.312
														138.948	420.625	140.054	305.542	136.058	763.596	139.049	0.270833	143.957	5.47917	141.477	335.042
														138.979	2021	140.069	50.1875	136.227	379.277	139.05	6998.33	143.959	1286.96	141.854	300.104
														139.003	1154.77	140.071	4180.94	136.251	332.149	139.051	333.708	144.011	18979.9	141.923	9808.02
														139.007	81.8958	140.093	344.542	136.31	343.213	139.075	715.396	144.048	28945.3	142.05	1198.6
														139.014	2243.67	140.224	396.104	136.543	431.149	139.112	277.542	144.064	12552.3	142.069	1502.67
														139.019	391.458	140.686	354.438	136.645	372.596	139.129	299.646	144.066	605376	142.455	355.833
														139.05	3138.79	140.727	291.708	136.694	368.83	139.865	312.875	144.067	39.6458	142.477	385.354
														139.074	22.3333	140.995	438.396	136.89	2412.7	140.055	409.042	144.11	538.083	142.992	1413.08
														139.075	553.042	141.001	90.1667	136.948	896.596	140.069	141.188	145.032	459.75	143.033	195.729
														139.078	474.229	141.054	305.25	136.963	1874.09	140.071	4602.31	145.049	15684.9	143.034	6031.85
														139.247	344.604	141.064	1273.58	136.98	384.596	140.734	336.583	145.051	8.97917	143.044	16676.7
														139.659	438.792	141.066	123718	136.991	47.6809	141.064	1630.75	145.059	5022.15	143.045	714354
														139.748	422.188	141.091	1161.54	137.022	0.978723	141.066	156715	145.061	242460	143.046	730.167
														139.782	504.375	141.102	347.188	137.023	878.766	141.091	1954.67	145.067	1.20833	143.07	679.229
														139.933	377.208	141.198	347.583	137.062	849.681	141.527	291.271	145.069	27650.6	143.072	18.0625
														139.98	4110.79	141.218	383.729	137.07	24.7021	141.767	350.167	145.24	413.271	143.105	275.062
														140.019	405.458	141.921	78.5625	137.071	6830.38	141.772	352.583	145.484	486.146	143.107	32844.6
														140.069	2.83333	141.923	8669.27	137.094	361.34	141.923	11839.7	145.996	3482.17	143.108	51.6875
														140.071	2633.85	141.923	92.25	137.119	382.426	141.923	345.354	145.998	24928.7	143.173	376.292
														140.087	420.229	141.982	378.458	137.721	380	142.05	967.354	146	0.0625	143.756	329.938
														140.264	380.25	142.05	1197.15	137.936	2690.04	142.069	439.542	146.022	281.792	143.932	305.604
														140.475	404.583	142.069	314.708	137.953	449.383	142.992	1644.83	146.024	9131.73	143.959	1072.33
														141.002	55.2708	142.116	326.104	137.975	419.851	143.033	155.333	146.041	4937.42	143.975	347.458
														141.064	778.458	142.992	1112.46	137.985	1094.4	143.034	5755.62	146.043	255638	144.011	12637.5
														141.066	170546	143.032	58.8125	138.018	691.66	143.044	10756.9	146.045	1.6041e+07	144.029	397.396
														141.067	332.667	143.034	6844.65	138.055	1224.72	143.045	678048	146.046	13864.4	144.047	7.6875
														141.09	18.3542	143.041	245.5	138.175	443.34	143.047	92.0417	146.048	2.10417	144.048	23755.2
														141.091	1360.38	143.044	8635.04	139.007	7.57447	143.069	185.562	146.065	563.646	144.064	12071.3
														141.108	428.208	143.045	603013	139.014	3533.74	143.071	138.604	146.066	2.64583	144.066	575690
														141.387	350.75	143.047	18.4583	139.05	1950.66	143.105	894.979	146.072	2406.06	144.066	2412.56
														141.923	5678.5	143.056	357.417	139.075	10.2128	143.107	28303	146.09	1228.46	144.073	420.479
														141.923	11.1042	143.07	1089.88	139.076	487.447	143.109	16.7708	146.092	24937.9	144.11	847.583
														142.05	1534.56	143.073	1006.23	139.187	424.213	143.338	395.562	146.678	274.917	144.489	286.875
														142.056	338.479	143.105	61.7083	139.293	405.106	143.613	360.958	146.985	17.7708	144.765	285.688
														142.069	2012.73	143.107	18970.7	139.749	379.702	143.959	1358.42	146.987	1418.31	144.768	344.875
														142.992	1907.98	143.108	424.729	139.913	351.745	143.96	293.375	147.029	3243.12	144.806	425.125
														143.013	325.875	143.257	395.896	139.934	456.787	143.975	391.417	147.03	16.6667	144.809	378.25
														143.027	452.104	143.938	331	140.07	1243.98	144.011	14312	147.04	543.479	145.013	270.271
														143.033	154.896	143.957	73.5833	140.072	27.9149	144.037	393.979	147.042	46001.8	145.05	13000.5
														143.034	5662	143.959	8026.54	140.396	317.936	144.048	20210	147.047	40974.3	145.051	4.97917
														143.044	10362.9	143.96	684.042	140.506	456.191	144.056	293.167	147.048	2.00845e+06	145.059	4226.12
														143.045	795494	143.975	3625	140.673	347.787	144.061	328.542	147.05	1227.92	145.061	200829
														143.047	37.875	144.011	9171.19	141.054	206.574	144.064	12304.7	147.052	2.16667	145.067	0.4375
														143.07	1055.77	144.049	21907.8	141.064	1073.43	144.066	682502	147.216	327.479	145.069	26493.3
														143.073	515.896	144.064	9553.44	141.066	133188	144.066	2955.02	147.718	462.062	145.086	388.438
														143.107	23712.2	144.066	582269	141.089	4.38298	144.068	2.625	147.921	359.417	145.133	319.396
														143.109	0.5	144.067	64.5	141.091	649.064	144.11	883.438	148.032	329.333	145.879	398.375
														143.411	371.125	144.109	16.1458	141.923	9616.51	144.582	462.521	148.048	833.25	145.997	4027.92
														143.515	429.667	144.111	886.583	142.05	1186.04	145.05	11474.1	148.049	110293	145.998	26725.4
														143.601	320.25	144.809	452.542	142.069	854.745	145.059	3335.21	148.052	1.9184e+06	146	41.1875
														143.915	141.854	145.048	3.95833	142.369	313.596	145.061	186697	148.053	7459.62	146.022	215.396
														143.958	47.4583	145.05	5589.33	142.991	1086.17	145.062	4.375	148.054	6.41667	146.024	6781.06
														143.959	3023.1	145.051	26.8958	143.032	224.915	145.069	33450.1	148.076	975.729	146.025	51.5417
														143.96	388.25	145.059	2081.83	143.034	5501.64	145.069	111.354	148.41	392.396	146.04	8294.96
														143.975	4413.17	145.061	160118	143.043	4386.09	145.867	308.688	149.008	876.875	146.043	252633
														143.975	624.583	145.063	11.9167	143.045	638784	145.996	3807.54	149.035	869.354	146.045	1.62331e+07
														144.011	19110.3	145.069	25578.2	143.047	99.4468	145.998	42820.9	149.053	7271.88	146.046	101079
														144.049	24322.9	145.18	348.708	143.07	377.787	145.999	160.271	149.055	210320	146.047	1376.42
														144.064	9377.08	145.255	357.854	143.073	1362.6	146.022	166.521	149.056	869.104	146.071	0.354167
														144.066	634621	145.341	281.062	143.106	16665.9	146.024	6270.58	149.071	11022.5	146.072	2752.38
														144.067	77.4792	145.555	354.333	143.108	1.44681	146.041	14890.3	149.175	394.833	146.09	2652.48
														144.11	1557.83	145.577	361.188	143.181	413.128	146.043	347366	149.463	389.375	146.092	28802.6
														144.359	435.021	145.867	644.75	143.788	385.851	146.045	2.39382e+07	149.755	274.708	146.865	371.479
														144.915	555.708	145.89	359.021	143.814	378.021	146.047	7508.02	149.902	6159.23	146.869	406.417
														145.05	6011.52	145.955	1698.83	143.957	28.3617	146.072	1502.31	149.903	3.3125	146.986	1054.6
														145.059	2997.19	145.996	3554.15	143.959	8112.45	146.09	1793.19	150.001	687.812	147.027	517.333
														145.061	227399	145.998	36933.7	143.959	1240.74	146.092	46720.5	150.022	4003.94	147.029	11733.9
														145.063	12.2083	146.022	2.14583	143.964	386.851	146.093	61.2708	150.056	4600.19	147.031	0.291667
														145.069	27814.5	146.024	8320.02	143.975	569.191	146.81	406.583	150.058	56691.5	147.042	41443
														145.397	375.792	146.025	31	144.011	9515.23	146.903	347.771	150.06	24.4167	147.047	52891.1
														145.71	331.438	146.041	5405.04	144.048	18195.5	146.987	1553.31	150.361	360.333	147.048	2.0162e+06
														145.996	3620.67	146.043	385312	144.05	39.9574	147.002	371.75	150.687	293.5	147.05	554.125
														145.998	46190.7	146.045	2.16156e+07	144.064	8740.64	147.027	170.292	150.801	449.625	147.05	252.333
														145.999	222.438	146.046	123862	144.066	648583	147.03	3401.48	150.905	351.521	147.614	387.292
														146.022	48.7917	146.047	3585.42	144.067	35.8936	147.041	1284.23	151.04	338.083	147.948	331.104
														146.024	5706.29	146.064	605.042	144.11	666.936	147.042	75696.3	151.05	1705.71	148.032	298.771
														146.041	10967.3	146.066	9.41667	144.476	423.553	147.044	1.29167	151.31	397.417	148.048	2103.62
														146.043	389449	146.072	26401.4	144.698	524.872	147.047	45633.4	151.324	338.208	148.049	119719
														146.045	24417084	146.09	3662.56	145.034	452.128	147.048	2.50266e+06	151.492	365.604	148.052	1.92258e+06
														146.045	112759	146.092	35775.8	145.049	7403.7	147.049	21204.9	151.642	408.792	148.053	2543.73
														146.046	29360.3	146.116	417.625	145.051	23.0851	147.05	1350.19	151.661	380.938	148.076	270.479
														146.048	101.479	146.262	426.729	145.059	1648.98	147.44	376.792	151.821	365.021	148.196	388.562
														146.072	24796.2	146.409	399.458	145.061	175441	147.784	352.146	151.873	373.979	148.914	397.542
														146.09	5169.88	146.987	3218.29	145.069	33349.1	147.982	496.688	152	1.0625	148.984	269.042
														146.092	46674.4	147	396.729	145.086	141.404	148.032	287.25	152.001	2396.52	149.009	919.917
														146.092	21.6875	147.027	34.0833	145.113	358.298	148.048	1050.54	152.009	3409.46	149.035	464.542
														146.438	395.083	147.03	4928.19	145.196	402.979	148.049	141706	152.011	276912	149.046	562.333
														146.525	431.562	147.041	883.146	145.268	402.021	148.052	2.39473e+06	152.012	3361.35	149.049	775.25
														146.985	39.6458	147.042	56036.4	145.541	378.681	148.053	4215.42	152.071	311.479	149.051	24
														146.987	2934.79	147.046	59392.5	145.614	454.894	148.076	1117.77	152.431	371	149.053	6921.96
														147.001	558.979	147.048	3.42682e+06	145.801	470.319	148.589	368.542	152.515	749.104	149.055	215048
														147.03	3574.98	147.05	1757.71	145.954	746.128	148.979	343.896	152.517	0.791667	149.056	647.812
														147.041	1533.94	147.068	2736.02	145.996	6940.34	148.998	293.542	152.532	9080.25	149.071	12387.1
														147.042	77474.2	147.096	383.875	145.998	42198.7	149.009	522.25	152.534	499624	149.097	205.833
														147.044	18.1875	147.393	436.5	145.999	97.1702	149.051	99.6458	152.535	51.4375	149.601	300.021
														147.047	92718.1	148.004	389.083	146.022	19.4255	149.053	10360.6	152.686	353.896	149.902	3697.62
														147.048	3.85403e+06	148.033	222.458	146.024	8090.83	149.055	256845	152.993	1734.67	150.001	501.771
														147.05	2228.04	148.047	2533.81	146.041	8195.17	149.056	2335.48	152.995	95309.7	150.022	3313.83
														147.052	62.2083	148.049	138090	146.043	465809	149.06	309.938	152.997	3.9375	150.054	46.9375
														147.068	2895.83	148.052	2.97128e+06	146.045	2.41629e+07	149.071	10089.2	153.014	1526.79	150.056	4140.62
														147.468	393.708	148.053	11600.9	146.047	5914.68	149.073	10.1458	153.032	624.479	150.058	53112.5
														148.048	3111.38	148.054	2.125	146.072	26329.2	149.093	32146.7	153.035	43499.7	150.059	316.875
														148.049	167653	148.076	1195.38	146.09	4033.89	149.095	5.875	153.055	372.688	151.004	339.521
														148.052	3.38626e+06	148.1	684.854	146.092	44429.2	149.323	360.146	153.064	2750.29	151.04	254.229
														148.053	1714.17	148.167	307.167	146.986	1015.87	149.377	338.792	153.066	308603	151.05	4217.15
														148.076	1235.73	148.962	323.229	147.027	211.872	149.808	440.292	153.067	681.438	151.062	3145.58
														148.499	424.458	149.008	385.479	147.029	4913.23	149.902	1767.06	153.091	514.896	151.07	382.75
														148.73	352.562	149.035	1310.17	147.041	920.851	149.91	413.875	153.093	2.33333	151.4	359.833
														148.741	478.104	149.049	600.667	147.042	66560.3	149.967	387.062	153.492	451.812	151.411	409.625
														149.009	1809.15	149.053	18187.9	147.046	37677.3	150.001	594.5	153.531	4783.31	151.526	448.438
														149.034	453.854	149.055	433282	147.048	3785128	150.022	5222.56	153.537	1338.62	151.629	502.25
														149.049	1678.48	149.056	1597	147.049	10689.2	150.024	5.35417	154.004	314.688	151.631	214.438
														149.051	385.875	149.06	902.333	147.051	45.4043	150.055	29.5417	154.011	6394.65	151.661	280.188
														149.053	17006.7	149.071	7951.08	147.068	875.702	150.056	1969.88	154.013	34.8333	151.696	444.688
														149.055	498399	149.328	263.354	147.069	17.8511	150.058	85937.5	154.015	365.729	151.791	327.229
														149.056	2455.02	149.332	347.333	147.095	463	150.059	756.625	154.025	132.854	152.001	3630.58
														149.06	324.938	149.902	9269.88	147.23	430.447	150.091	385.729	154.026	33314.8	152.009	3936.98
														149.071	10695.8	150.001	964.896	147.87	385.936	150.096	375.979	154.027	1253.54	152.011	294762
														149.607	420.417	150.022	1717.02	148.033	245.574	150.559	360.354	154.05	547.479	152.013	105.958
														149.645	385.583	150.054	28.125	148.049	118265	151.039	768.958	154.069	6441.19	152.034	343.625
														149.902	9300.17	150.056	10608.8	148.052	3.33571e+06	151.05	2044.88	154.085	73.3333	152.043	323.646
														149.969	491.188	150.058	147373	148.053	896.064	151.062	1095.04	154.087	2298.75	152.07	683.5
														150.001	604.562	150.06	84.8125	148.055	0.382979	151.112	631.604	154.249	345.021	152.515	582.062
														150.022	422.875	150.112	338.604	148.076	1270.32	151.564	394.375	154.31	401.208	152.532	10036.4
														150.056	10459.4	150.979	852.792	148.092	346.681	151.799	421.021	154.487	311.646	152.534	411672
														150.058	165479	151.039	168.562	148.867	573.17	152	802.271	154.543	426.271	152.534	711.625
														150.059	1171.35	151.05	380.688	149.008	89.9362	152.001	36629.4	154.96	166.833	152.797	357.271
														150.41	483.396	151.06	11.0208	149.035	420.745	152.003	10.1875	154.992	590.854	152.985	166.146
														150.979	505.688	151.062	4749	149.049	986.489	152.009	3317.42	155.008	376.021	152.991	213
														151.062	2286.42	151.258	291.333	149.053	15082	152.011	259357	155.034	705.292	152.993	2121.04
														151.268	501.938	151.723	417.104	149.055	481023	152.012	3377.77	155.07	252.667	152.995	98403
														151.48	429.75	151.732	313.375	149.056	138.702	152.014	0.875	155.08	1703.83	152.996	257.042
														151.495	365.979	152.001	1264.27	149.071	10769.3	152.071	398.667	155.082	109871	153.014	779.979
														151.759	312.771	152.009	3304.19	149.84	391.277	152.079	300.062	155.083	2.27083	153.03	443.604
														152.001	853.896	152.011	317447	149.902	7330.02	152.532	6175.46	155.099	445.708	153.035	34610.5
														152.009	3829.62	152.012	1003.69	150.001	1996.64	152.534	374054	155.105	13.7083	153.064	2909.69
														152.011	332047	152.043	933.646	150.02	7.87234	152.535	60.1875	155.108	281.917	153.066	258583
														152.012	5004.48	152.071	1981.17	150.022	2741.81	152.926	414.479	155.127	402.646	153.068	3.75
														152.014	9.22917	152.072	9.9375	150.056	9125.21	152.985	212.333	155.643	348.917	153.091	659.812
														152.034	418.667	152.276	324.604	150.058	154399	152.993	1419.73	156.027	895.167	153.093	1.39583
														152.043	1512.88	152.333	395.167	150.059	788.383	152.995	91140.2	156.029	96419.3	153.456	257.771
														152.07	403.667	152.532	6513.83	150.351	351.426	152.995	351.708	156.031	195.625	153.53	20.2292
														152.23	417.25	152.534	301499	150.74	373.043	153.008	276.042	156.066	109.625	153.531	4100.12
														152.25	372.583	152.534	475.729	151.039	748.468	153.014	390.771	156.085	380.333	153.537	1075.23
														152.532	9395.15	152.902	332.75	151.05	800.404	153.03	324.146	156.282	362.833	154.011	6116.4
														152.534	415680	152.905	450.396	151.059	443.787	153.034	16.6458	156.406	307.667	154.012	507.667
														152.534	1015.21	152.993	379.438	151.062	5736.94	153.035	23519.9	157.033	3113.94	154.015	385.438
														152.995	31681.7	152.995	32700.2	151.078	435.553	153.037	4.4375	157.034	5.27083	154.025	214.458
														152.995	379.271	153.014	1533.42	152.001	1048.15	153.064	2390.38	157.048	228.917	154.026	47321
														153.03	513.562	153.035	26744.8	152.009	6629.91	153.066	249141	157.051	185.625	154.028	49.4792
														153.034	284.458	153.064	1584.56	152.011	389156	153.068	5.97917	157.062	45.8958	154.05	499.167
														153.035	33896.2	153.066	203368	152.012	435.936	153.074	364.688	157.086	944.125	154.069	8109.44
														153.062	80.9375	153.068	16.5833	152.043	737.191	153.091	1472.48	157.121	1372.46	154.085	137.667
														153.064	2811.44	153.091	764.917	152.071	680.213	153.32	317.792	157.123	52077.8	154.086	3698.21
														153.066	269083	153.215	285.729	152.341	381.617	153.334	344.354	158.078	364.792	154.088	1.79167
														153.068	15.0417	153.387	314.042	152.394	404.532	153.532	3485.81	158.082	440.146	154.439	417.583
														153.09	23.2083	153.531	4033.27	152.526	403	153.533	20.125	158.102	309.979	154.692	365.917
														153.091	1774.88	153.533	10.0833	152.532	2970.83	153.537	466.875	158.124	252.729	154.96	191
														153.119	421.771	153.535	13.0625	152.534	341035	153.621	332.292	158.126	5710	154.991	434.667
														153.53	30.1667	153.537	15600.9	152.535	32.0213	154.011	4422.35	158.236	253.292	155.034	782.688
														153.532	6999.75	153.76	402.896	152.599	444.617	154.013	18.1875	158.924	404.167	155.045	438.792
														153.535	453.292	153.992	384.958	152.995	34097.1	154.025	292.417	159.029	129.792	155.073	594.896
														153.537	19093.9	154.01	141.646	152.996	1	154.027	40551.5	159.065	337.438	155.075	1.875
														154.01	27.75	154.011	13513.9	153.014	904.894	154.028	83.625	159.067	24	155.08	1747.54
														154.011	5105.29	154.012	1438.15	153.02	286.064	154.069	5754.23	159.077	244.958	155.082	91491.5
														154.012	654.667	154.025	687.312	153.033	877.702	154.071	15.5625	159.102	354.042	155.082	116.896
														154.025	928.979	154.027	50265.5	153.035	23040.2	154.085	53.5417	159.129	423.438	155.105	92.1042
														154.027	51310.7	154.028	79.9583	153.061	284.468	154.086	6554.58	159.245	481.417	155.107	130.146
														154.027	2295.6	154.069	2757.38	153.064	2343.49	154.538	323.625	159.67	282.167	155.202	388.333
														154.039	757.25	154.087	4339.19	153.066	212539	154.586	373.104	159.89	64.0625	155.207	369.354
														154.068	32.0833	154.541	370.958	153.067	293.106	154.96	438.708	159.893	89.875	155.539	297.875
														154.069	12269.8	154.96	537.667	153.091	743.894	154.992	335.979	159.924	286.896	155.721	333.333
														154.085	152.917	154.992	355.458	153.196	290.362	155.001	217.208	160.005	9671.29	156.027	886.708
														154.087	3088.27	155.013	9.9375	153.331	414.787	155.034	149.375	160.006	393031	156.029	110439
														154.269	375.458	155.015	922.833	153.364	393.766	155.08	1798.48	160.007	942.396	156.031	221.312
														154.96	860.062	155.034	700.146	153.519	387.936	155.082	80458.3	160.039	952.708	156.065	34.8125
														155.034	403.146	155.071	191.771	153.531	3268.83	155.106	244.875	160.059	513.333	156.067	76.75
														155.073	4760.77	155.073	2708.81	153.535	197.553	155.107	581.271	160.061	17032.4	156.085	439.042
														155.08	2089.96	155.08	1222.38	153.537	14440.6	155.828	310.792	160.062	53.875	156.276	364.729
														155.082	80880.4	155.082	68115.1	153.538	238.766	156.027	600.333	160.242	429.229	156.821	326.083
														155.105	16.9167	155.105	46.5833	153.962	446	156.029	85118.3	160.296	343.812	156.895	37.2083
														155.107	2886.98	155.107	555.75	154.009	178.489	156.031	852.312	160.416	361.271	156.994	281.688
														155.297	352	155.473	318.375	154.011	14699.8	156.065	222.333	160.741	464.917	157.033	5866.31
														155.44	440.896	156.028	2625.29	154.013	19.9149	156.085	394.833	160.788	404.521	157.033	449.146
														155.751	454.417	156.029	131687	154.025	741.574	156.115	429.604	160.89	22.4583	157.048	29.9792
														155.804	370.979	156.03	8914.48	154.026	72639	156.34	375.208	160.968	412.271	157.051	225.396
														155.933	391.167	156.032	13.9167	154.027	1840.19	156.991	334.208	161.01	3913.02	157.061	2002.17
														155.975	377.667	156.035	345.896	154.069	5878.36	157.033	2331.15	161.043	3228.6	157.086	1128.38
														156.028	1271.98	156.064	1.60417	154.086	1907.4	157.043	390.083	161.045	108826	157.088	11.5208
														156.029	112601	156.066	147.812	154.088	18.9362	157.048	32.1042	161.046	18.1875	157.121	181.25
														156.03	6664.5	156.085	339.021	154.206	369.17	157.051	109.583	161.081	369.542	157.123	43392.4
														156.032	3.14583	156.124	337.771	154.486	345.511	157.084	69.7917	161.098	109.167	157.124	489.812
														156.065	55.1875	156.207	368.812	154.707	326.298	157.086	1882.96	161.1	1797.65	157.237	280.5
														156.066	139.417	156.433	363.688	154.959	345.255	157.088	26.6875	161.133	399.667	157.682	362.833
														156.085	862.542	157.031	23.25	155.034	820.553	157.121	843.271	161.571	280.938	158.045	350.271
														156.308	412.792	157.033	6877.08	155.035	12.3617	157.122	63038.5	161.947	269.833	158.053	208.625
														156.821	338.979	157.034	19.0833	155.07	193.511	157.123	1489.27	162.002	2302.75	158.124	190.833
														156.861	384.625	157.048	50.2917	155.073	4027.87	157.215	391.792	162.048	995.958	158.126	4679.17
														156.893	23.5417	157.05	1282.94	155.08	1140.49	157.772	310.229	162.05	9.04167	158.128	3.60417
														156.895	699.333	157.052	16.1667	155.082	73449.3	157.864	339.979	162.568	463.875	158.196	491.562
														157.033	4101.85	157.085	29.8333	155.083	13.0638	157.898	368.771	162.614	390.708	158.286	380.042
														157.035	12.0833	157.086	854.729	155.107	542.915	158.045	323.292	162.981	628.354	158.562	314.938
														157.048	2.875	157.121	94.5833	155.652	447.447	158.082	178.312	163	471.167	158.619	374.938
														157.051	564.354	157.123	91895.3	155.873	334.979	158.107	341.667	163.051	5547.67	158.635	387.083
														157.084	40.1042	157.125	27	156.027	1893.66	158.118	360.354	163.076	344.021	158.831	348.833
														157.086	1201.08	157.897	993.729	156.029	181051	158.124	499.792	163.096	307.229	158.924	310.333
														157.121	437.188	157.941	185.5	156.03	8249.83	158.126	10873.9	163.988	384.792	159.027	11.875
														157.123	92019.6	158.034	25.0625	156.032	1.65957	158.128	18.0833	164.057	340.875	159.029	772.396
														157.125	5.89583	158.036	5511.77	156.066	177.043	158.175	397.792	164.115	423.146	159.036	400.792
														157.32	441.438	158.038	23.1667	156.684	354.723	158.239	384.042	164.379	344.917	159.064	82.8542
														157.365	320.833	158.082	157.042	156.808	459.255	158.728	348.229	164.517	257.646	159.066	519.625
														157.64	407.833	158.087	342.771	156.88	358	158.924	686.833	164.743	382.479	159.076	197.354
														157.745	484.25	158.124	12.9375	157.031	102.553	159.028	242.188	164.806	463.875	159.084	277.792
														157.852	395.854	158.126	12068.3	157.033	7522.45	159.064	42.7917	164.847	376.292	159.102	193.729
														157.897	592.833	158.282	326.062	157.033	233.34	159.066	906.583	164.867	275.875	159.147	276.083
														158.036	2221.08	158.864	358.146	157.049	1582.53	159.084	328.5	164.896	226.25	159.629	423.646
														158.082	409.688	158.892	166.25	157.052	7.95745	159.092	322.083	164.911	389.771	159.89	19.8958
														158.125	194.708	158.947	376.667	157.085	941.723	159.102	1319.31	165.017	817.333	159.893	192.667
														158.126	10148.8	159.029	251.833	157.087	9.21277	159.464	389.917	165.019	6200.67	159.912	327.396
														158.128	7.91667	159.064	175.938	157.122	42761.9	159.892	7441.94	165.021	31.5833	160.005	8540.25
														158.187	320.812	159.066	509.917	157.124	2	159.894	16.375	165.038	47.5	160.006	336119
														158.294	432.521	159.102	593.042	157.236	390.915	159.972	670.812	165.04	2036	160.007	631.229
														158.385	409.646	159.113	378.104	157.378	426.936	159.974	5.91667	165.055	108.062	160.039	463.188
														158.892	665.083	159.162	350.104	157.385	370.979	160.005	5952.79	165.066	1858.08	160.059	72.8333
														158.925	764.021	159.42	253.188	157.986	366.447	160.006	323720	165.152	373.562	160.061	20599.9
														159.064	2.375	159.448	289.062	158.036	6684.3	160.008	30.4792	165.163	400.917	160.062	8.20833
														159.066	944.812	159.892	55451.7	158.124	153.34	160.039	1036.52	165.274	294	160.14	340.125
														159.1	4.39583	159.972	370.562	158.126	8524.74	160.059	425.979	165.282	408.729	160.143	355.438
														159.102	1740.27	160.005	5400.6	158.128	6.6383	160.061	17381.6	165.348	438.917	160.155	363.271
														159.553	411.625	160.006	281848	158.328	378.128	160.062	653.979	165.404	343.729	160.283	395.229
														159.613	425.292	160.007	449.438	158.977	318.723	160.344	380.688	165.593	432.229	160.347	364.521
														159.89	3242.71	160.039	726.104	159.029	195.043	160.841	805.188	165.793	379.688	160.355	350.854
														159.892	131819	160.057	100.062	159.064	66.4043	160.843	11.7292	165.942	426.896	160.669	372.146
														159.894	1.77083	160.059	823.542	159.065	1902.51	160.89	107.688	165.957	32.9375	160.745	316.021
														160.005	7026.71	160.061	30120.8	159.067	48.4255	160.96	366.458	165.959	2368.17	160.89	2.47917
														160.007	361388	160.063	78.3333	159.101	663.319	161.01	4971.62	165.995	270.979	161.01	3901.67
														160.008	21.3125	160.492	345.521	159.181	450.128	161.043	3079.38	165.997	807.104	161.012	5.16667
														160.039	2464.1	160.497	316.458	159.89	32.2553	161.045	111479	166.022	1284.69	161.043	3013.88
														160.059	572.312	160.692	632.417	159.891	4615.32	161.046	199.729	166.026	271.042	161.045	95800.3
														160.061	28651.8	160.693	111.75	159.894	4.17021	161.096	417.271	166.057	76.9167	161.099	1097.54
														160.062	555.958	160.841	3573.04	160.005	5264.26	161.098	327.062	166.064	1249.71	161.202	408.583
														160.54	407.875	160.843	183.688	160.006	304975	161.1	1353.58	166.065	57216	161.236	372.75
														160.89	212.688	160.89	94.9375	160.008	12.0638	161.2	445.438	166.096	1252.85	161.34	392.812
														160.892	6829.9	160.892	2308	160.039	437.532	161.561	431.042	166.098	103247	161.381	321.062
														161.01	7225.83	160.938	263.333	160.041	8.08511	161.568	403.146	166.1	13.125	161.451	377.5
														161.043	2413.67	160.996	381.646	160.059	407.489	161.595	343.083	166.111	194.354	162.003	1173.04
														161.045	109553	161.01	2695.27	160.061	34195.7	162.002	2147.56	166.256	387.333	162.04	349.208
														161.047	820.542	161.032	415.792	160.061	926.915	162.262	295.25	166.513	362.896	162.048	356.917
														161.098	143.188	161.043	2219.58	160.125	392.404	162.838	1223.29	166.954	396.979	162.981	2384.33
														161.1	2189.42	161.045	81380.4	160.562	394.128	162.894	5.47917	167.011	8735.35	162.983	5.27083
														161.62	345.417	161.046	5.89583	160.891	151.511	162.98	24.2917	167.033	2562.85	163.039	320.667
														161.778	327.167	161.098	154.062	161.01	4483.11	162.982	1473.79	167.034	144503	163.051	4256.27
														161.893	899.479	161.1	1607.62	161.043	2305.51	163.039	595.021	167.036	168.521	163.069	345.396
														161.981	337.688	161.608	455.854	161.045	94093.5	163.041	17.1042	167.044	1509.48	163.076	414.583
														162.002	1510.38	161.894	131.521	161.046	4.91489	163.051	6178.42	167.045	124208	163.112	750.146
														162.048	1942.75	162.002	2150.31	161.099	1596.21	163.061	669.542	167.05	874.021	163.311	272.375
														162.278	494.167	162.048	2552.06	161.202	474	163.074	11.4375	167.052	25.9167	163.376	394.583
														162.31	409.292	162.109	356.229	161.623	422.34	163.076	1639.54	167.054	7.10417	163.424	268.542
														162.449	452.354	162.476	272.75	161.701	431.766	163.112	417.5	167.06	238.354	163.493	304.188
														162.723	322.396	162.505	268.958	161.731	360.468	163.793	386.792	167.069	299.667	163.79	351.729
														162.838	542.708	162.82	341.333	162.002	794.532	164.01	1623.25	167.08	1426.52	163.933	281.042
														162.892	100.312	162.838	4853.17	162.048	1868.09	164.057	338.125	167.082	48178.8	163.947	360.292
														162.894	996.583	162.84	235.792	162.103	419.17	164.135	278.542	167.101	473.208	164.036	34.375
														162.924	383.542	162.894	17.5833	162.698	416.617	164.184	347.333	167.107	761.146	164.112	336.479
														162.982	1748.08	162.982	2736.15	162.821	359.809	164.704	351.646	167.302	265.896	164.491	364.271
														162.996	394.833	163.049	12.2917	162.838	395.809	164.796	318.667	167.398	433.875	164.545	289.979
														163.025	253.208	163.051	14627	162.981	2553.91	164.835	351.771	167.458	322.708	164.668	429.188
														163.05	239.458	163.061	243.625	163.05	310.809	164.895	181.833	167.786	287.542	164.699	343.521
														163.051	13712.5	163.11	5.29167	163.051	17639.7	164.913	344.208	168.025	1195.33	164.757	343
														163.076	843.125	163.112	453.938	163.076	688.085	164.939	351.75	168.027	115318	164.864	370.729
														163.112	784.146	163.465	362.479	163.112	480.489	165.017	582.062	168.029	577.833	164.927	358.667
														163.596	295.646	163.888	334.521	163.287	311.83	165.019	7229.38	168.038	995.438	164.968	375.146
														163.721	343.271	164.055	390.188	163.604	374.766	165.021	24.8958	168.04	6172.56	165.017	908.021
														163.944	476.229	164.835	513.688	164.055	449.745	165.038	251.958	168.042	297132	165.019	5751.15
														164.047	396.958	164.853	362.979	164.312	291.936	165.04	3082.17	168.043	5048.79	165.021	3.04167
														164.436	403.771	165.017	137.208	164.674	375.426	165.042	10.7708	168.045	7.14583	165.038	70.5
														164.656	411.562	165.019	6900.75	164.679	300.021	165.054	268.646	168.052	150.542	165.04	2322.02
														164.791	498.958	165.038	29.8125	164.797	405.851	165.066	1840.12	168.059	321.292	165.055	404.812
														164.818	398.292	165.04	5563.06	164.806	396.702	165.07	472.292	168.08	1126.31	165.066	3449.19
														164.893	54.3333	165.042	31.8542	164.909	386.766	165.155	321.021	168.082	2534.79	165.227	468.292
														164.895	1574.29	165.058	528.812	165.016	72.4043	165.297	307.125	168.084	17.3958	165.247	422
														165.012	440.104	165.066	1596.19	165.018	4863.15	165.311	395.646	168.119	406.917	165.303	401
														165.017	210.208	165.07	973.333	165.019	118.66	165.328	458.792	168.24	295.875	165.329	243.188
														165.019	3843.38	165.409	477.792	165.038	88.3617	165.374	347.812	168.311	347.292	165.887	302.771
														165.04	9100.98	165.447	371.292	165.04	2969.43	165.554	426.771	168.522	478.229	165.997	625.75
														165.041	83.5208	165.57	413.25	165.041	100.085	165.595	712.583	168.79	298.688	166.022	766
														165.065	17.75	165.665	311.021	165.058	1768.74	165.597	21.6042	168.948	51.5417	166.026	295.833
														165.066	1453.85	165.957	271.479	165.066	1648.13	165.792	292.125	168.987	233.708	166.055	300.646
														165.07	320.688	165.959	30302	165.07	814.191	165.834	356.667	168.989	12439.6	166.064	1112.02
														165.273	364.458	165.981	396.354	165.092	344.277	165.959	12794.2	168.989	92.2708	166.065	50783.2
														165.368	404.625	165.997	740.458	165.096	412.277	165.994	94.0833	169.03	1510.25	166.096	1800.92
														165.544	408.646	165.999	41.6042	165.144	400.766	165.998	372.375	169.032	78.2708	166.098	86481
														165.765	309.208	166.022	346.75	165.2	378.17	166.022	866.583	169.046	1604.23	166.11	1300.98
														165.958	1231.94	166.027	1318.06	165.434	363.362	166.058	402.25	169.051	7.77083	167.011	10156.6
														165.959	52466.9	166.058	492.417	165.482	325.489	166.063	1543.62	169.053	590.083	167.033	2753.33
														165.996	158.312	166.063	1338.98	165.959	11061.5	166.065	72341.6	169.061	25692.2	167.034	143517
														166.02	17.1875	166.065	78083.5	165.996	698.532	166.096	974.771	169.063	8.95833	167.036	1843.44
														166.022	1213.65	166.067	11.1875	166.022	463	166.098	86563.1	169.083	87.9167	167.043	1659.15
														166.027	920.229	166.096	954.625	166.027	1287	166.109	34.5208	169.085	1494.92	167.045	103677
														166.058	1320.46	166.098	71037.3	166.058	181.936	166.111	627	169.095	0.166667	167.051	52.1458
														166.064	1826	166.11	676.938	166.063	918.745	167.005	311.25	169.099	150.5	167.053	245
														166.065	74990.4	166.112	485.292	166.065	67501	167.011	8938.15	169.121	15.6667	167.059	33.6667
														166.067	6.41667	166.14	313.979	166.067	5.95745	167.033	2236.9	169.123	937.458	167.069	622.667
														166.096	1999.52	166.564	279.583	166.096	1146.09	167.034	129259	169.134	819.083	167.071	449.438
														166.098	88845	166.678	382.146	166.098	72389.1	167.036	634.917	169.34	367.021	167.08	1271.83
														166.11	452.729	166.807	379.771	166.198	383.979	167.043	962.146	170.033	6793.48	167.082	44024.9
														166.266	450.542	166.959	424.146	166.419	326.383	167.045	101226	170.043	9328.98	167.084	7.41667
														166.723	390.229	167.033	2145.29	166.72	361.106	167.05	825.75	170.045	547948	167.107	266.854
														166.96	463.583	167.035	158954	166.812	393.702	167.053	103.042	170.046	1022.85	167.248	303.917
														166.963	2038.9	167.037	77.6667	167.011	987.872	167.059	19.5208	170.064	440.583	167.53	309.917
														167.033	2346.79	167.044	985.438	167.013	15.4255	167.069	1205.54	170.081	368.833	168.025	2168.4
														167.034	166070	167.045	83295.4	167.033	4691.98	167.08	759.604	170.1	253.583	168.027	117299
														167.036	2617.35	167.051	52.0833	167.034	193351	167.082	44439.1	170.741	350.083	168.029	49.2292
														167.044	2127.81	167.053	604.479	167.035	3794.72	167.093	332.396	170.848	350.042	168.038	273.771
														167.045	114442	167.059	421.792	167.037	8.53191	167.856	404.25	170.946	1518.27	168.04	5512.35
														167.05	356.396	167.061	9.83333	167.043	1273.34	167.865	307.292	170.998	12374.6	168.042	303749
														167.053	232.729	167.069	257.917	167.045	92997.5	167.89	259.417	171.002	900.312	168.043	3071.52
														167.06	535.458	167.08	25.9792	167.046	190.979	167.921	365.688	171.004	266909	168.045	3.29167
														167.069	1387.4	167.082	30715.8	167.049	380.298	167.997	1706.9	171.006	6.65802e+06	168.052	88.0833
														167.08	1081.48	167.101	860.625	167.051	367.489	168.014	367.021	171.007	9663.98	168.056	59.0625
														167.082	44332.6	167.179	365.771	167.055	7.85106	168.025	2097.06	171.009	83.6042	168.059	167.292
														167.101	473.792	167.289	362.583	167.06	851.34	168.027	165904	171.04	577.646	168.079	19.4583
														167.107	341.479	168.025	2236.79	167.069	635.34	168.029	53.8125	171.048	25575.3	168.082	1090.69
														167.772	365.646	168.027	164816	167.08	458.447	168.038	357.062	171.052	330.875	168.498	409.5
														167.993	424.917	168.029	43.375	167.082	34084.7	168.04	5005.83	171.063	34.1667	168.68	284.229
														168.025	3520.42	168.038	630.208	167.107	114.809	168.042	291689	171.066	3539.21	168.949	198.75
														168.027	147057	168.04	4245.98	167.623	376.404	168.044	1323.6	171.068	3.16667	168.987	588.25
														168.029	34.4792	168.042	319933	167.815	364.638	168.052	299.188	171.075	1951.58	168.989	18369.5
														168.04	5452.21	168.043	4097.52	167.996	442.745	168.059	244.208	171.077	133742	169.026	373.771
														168.042	376269	168.045	7.58333	168.017	301.085	168.08	473.5	171.1	24.1667	169.028	12.1667
														168.043	4393.67	168.052	340.688	168.025	1506.47	168.082	4344.92	171.102	1597.17	169.03	4394.42
														168.052	4.4375	168.059	428.604	168.027	160661	168.084	569.583	171.104	0.083333	169.046	1902.79
														168.059	105.896	168.079	1.35417	168.029	11.1915	168.102	273.938	171.136	834.958	169.047	9.66667
														168.066	209.792	168.082	25907.9	168.04	8860.51	168.251	353.312	171.138	16109.6	169.052	37.4167
														168.082	28573.7	168.084	309.75	168.042	391945	168.516	292.312	171.139	97.3542	169.053	46.9792
														168.987	118.625	168.377	268.042	168.044	384.298	168.987	692.938	171.474	382.875	169.061	25983.1
														168.989	9888.67	168.425	366.958	168.059	79.9574	168.989	15587	171.935	330.229	169.063	13.2917
														168.989	140.146	168.506	444.75	168.08	1996.68	168.99	541.646	171.998	25.25	169.083	76.2708
														169.029	166.875	168.773	309.938	168.082	292.532	169.03	3789.19	172	857.375	169.086	371.75
														169.03	10109.9	168.949	53.7292	168.085	832.383	169.046	1886.15	172.007	8020.92	169.099	80.8333
														169.046	2128.52	168.987	18.6042	168.086	15.3617	169.047	24.375	172.009	214576	169.123	953.562
														169.051	42.3542	168.989	12381.3	168.125	419.426	169.052	135.833	172.01	1381.35	169.134	898.542
														169.053	1721.27	168.991	11.1458	168.145	443.66	169.054	12.1042	172.048	1416.83	169.74	262.708
														169.061	13608	169.03	11300.4	168.173	406.319	169.061	17286.3	172.05	31.2708	169.766	366.167
														169.082	5.79167	169.046	2571.85	168.947	120.085	169.085	2251.19	172.052	2635.38	169.985	289.958
														169.085	1946.27	169.049	250.646	168.965	415.362	169.094	390.646	172.054	6.8125	170.033	8082.25
														169.095	4.625	169.052	810.521	168.987	328.064	169.099	6.20833	172.08	414.771	170.043	7837.5
														169.1	12.4792	169.061	13338.8	168.989	10747.4	169.101	304.792	172.097	417.75	170.045	542342
														169.122	1157.44	169.085	4394.38	169.03	11950.6	169.122	387.771	172.142	1786.96	170.046	2466.52
														169.134	174.562	169.086	5.83333	169.046	5045.06	169.134	928.25	172.52	409.708	170.048	7.41667
														169.222	343.333	169.09	313.25	169.048	321.638	170.032	144.208	172.524	1727.81	170.081	298.458
														169.77	471.792	169.095	4.04167	169.052	1229.26	170.033	3792.4	172.557	435.208	170.101	195.333
														170.032	234.208	169.099	52.125	169.061	11252.7	170.043	8941.12	172.604	449.604	170.117	309.062
														170.033	8587.83	169.103	394.5	169.082	32.2128	170.045	628888	172.806	418.792	170.677	365.542
														170.043	15890.6	169.121	2.45833	169.085	1294.72	170.046	1540.15	172.97	731.125	170.946	1561.48
														170.045	569021	169.123	1777.19	169.087	192.426	170.08	10.7083	172.992	371.083	170.948	14.3542
														170.046	2804.21	169.134	1095.85	169.094	358.298	170.082	595.375	173.008	2253.44	170.998	12499.2
														170.048	7.47917	170.032	62.375	169.122	1474.91	170.1	77.5208	173.01	63596.2	171.002	43.1667
														170.083	26.375	170.034	8221.21	169.134	424.723	170.305	311.958	173.011	536.729	171.004	327942
														170.118	302.188	170.043	9591.52	169.985	1068.02	170.748	398.354	173.043	14	171.006	6.54555e+06
														170.83	465.188	170.045	536845	170.033	8132.32	170.946	1462	173.046	60.1875	171.007	21216.6
														170.998	4899.42	170.046	2302.71	170.041	82.9362	170.998	15488.6	173.08	39.0208	171.009	234.396
														171.002	774.792	170.048	1.27083	170.043	9487.04	171.004	272642	173.081	401.646	171.029	541.646
														171.004	127548	170.08	30.5625	170.045	604652	171.006	6.44447e+06	173.118	229.771	171.04	822.312
														171.006	3.42458e+06	170.083	26.6875	170.047	95.4043	171.007	21570.8	173.518	253.979	171.048	25526.9
														171.007	37474.8	170.101	312.688	170.081	198.255	171.009	47.2917	173.976	1587.12	171.064	691.938
														171.009	281.333	170.118	280.458	170.083	8.82979	171.029	1078.81	173.979	15592.1	171.066	1682.88
														171.02	256.271	170.947	377.062	170.101	64.5745	171.046	15.9167	173.981	525.167	171.075	3091.58
														171.029	766	170.994	34.6458	170.117	241.511	171.048	29739.3	174.033	1880.12	171.077	106836
														171.04	432.271	170.998	5584.25	170.238	375.085	171.049	503.708	174.035	15025.8	171.078	302.646
														171.047	573.521	171.002	1882.25	170.532	332.383	171.064	235.812	174.038	317930	171.1	87.8125
														171.049	32616.7	171.004	113430	170.782	474.106	171.066	2523.33	174.04	9.5409e+06	171.102	610.812
														171.066	2228.06	171.006	3.26598e+06	170.994	24.2128	171.068	1.04167	174.043	34886.9	171.104	7.5625
														171.067	76.5	171.008	2050.02	170.998	2444.04	171.075	3479.69	174.045	153	171.108	491.417
														171.075	3364.17	171.01	6.5	171.001	1117	171.077	96281.9	174.062	477.042	171.138	18798.9
														171.077	119567	171.027	2.60417	171.003	83497.9	171.1	45.1667	174.099	2410.4	171.614	344.812
														171.1	92.9792	171.029	578.25	171.006	3.61826e+06	171.102	5047.62	174.101	14874.6	171.999	713.479
														171.102	6219.25	171.048	37213.3	171.007	4416.13	171.104	0.4375	174.103	782.292	172.007	8297.42
														171.139	16635.6	171.064	24.4167	171.009	23.3404	171.136	1.6875	174.848	280.25	172.009	210641
														171.14	255.729	171.066	672.25	171.04	373.617	171.138	16299.6	174.933	314.979	172.01	1330.98
														171.295	419.938	171.075	1736.85	171.048	30166.7	171.14	39.75	174.945	3.41667	172.048	360.104
														171.638	431.938	171.077	85104.9	171.065	1153.64	171.406	340.646	174.949	19.1875	172.052	1396.42
														172.007	2960.31	171.102	5597.35	171.075	1944.89	171.498	3442.19	175.024	303.271	172.109	336.917
														172.009	110456	171.136	0.833333	171.077	93273.1	172	1071.94	175.035	733.229	172.112	347.833
														172.01	749.75	171.138	15929.9	171.079	10.2979	172.007	6585.12	175.037	26075.5	172.141	172.521
														172.052	22281.8	171.14	23.2292	171.1	152.723	172.009	206141	175.039	63.4375	172.143	3.8125
														172.08	3064.27	172.007	2766.67	171.102	3523.74	172.01	646.25	175.041	12399.4	172.29	360.812
														172.097	193.979	172.009	95658.9	171.136	207.681	172.05	20.3542	175.043	668988	172.476	348.104
														172.142	320	172.01	1209.54	171.138	15350.8	172.052	4429	175.045	16847	172.524	446.854
														172.302	354.604	172.05	8.0625	171.141	3.14894	172.072	2226.23	175.047	353.688	172.715	263.542
														172.388	333.25	172.052	21902.9	171.204	394.234	172.08	460.5	175.051	2884.77	172.968	170.542
														172.513	493.083	172.054	26.7917	171.96	400.766	172.097	637.083	175.059	80.2292	172.97	1426.75
														172.523	431.333	172.062	238.604	172.007	2659.32	172.142	933.667	175.062	37.6875	173.008	1323.67
														172.532	448.354	172.08	922	172.009	117684	172.928	187.729	175.101	449.062	173.01	63414.4
														172.969	76.5625	172.082	2.20833	172.011	28.0851	172.97	1528.04	175.52	308.208	173.012	8.04167
														172.97	841.792	172.097	289.312	172.05	853.702	172.972	7.875	175.607	322.333	173.043	40.0208
														173.002	736.688	172.112	340.646	172.052	28343.5	173.008	1573.69	175.609	1.875	173.047	31.6458
														173.008	99.0208	172.142	737.312	172.061	215.383	173.01	57827.1	175.639	937.729	173.079	7.39583
														173.01	17894.5	172.286	391.333	172.074	363.894	173.043	20.6042	176.044	28278.7	173.081	480.958
														173.043	18.3958	172.458	398.208	172.08	430.553	173.046	786.812	176.047	192533	173.117	994.146
														173.045	728.083	172.719	325.062	172.097	378.447	173.081	715.562	176.048	9666.5	173.485	334.396
														173.079	3.29167	172.969	99.7083	172.142	449.66	173.118	1187.96	176.459	393.812	173.809	259.354
														173.081	816.521	172.97	1441.27	172.378	335.234	173.629	384.562	176.496	414.375	173.912	348.854
														173.119	67.3542	172.992	91.375	172.742	384.638	173.977	2579.21	176.526	14596.9	173.977	4151.02
														173.497	347.604	172.998	371.958	172.971	72.5532	173.979	12326.2	176.66	412.938	173.979	18693.4
														173.785	361.833	173.002	1518.25	172.992	301.106	173.981	1040.58	176.892	3.0625	173.982	738.625
														173.976	144.375	173.008	46.7083	173.002	510.319	174.035	18466.2	176.895	364.562	173.99	259.667
														173.978	12741.3	173.01	19677.6	173.01	27087.4	174.037	242974	176.897	0.1875	174.033	1334.67
														173.98	11439.3	173.011	322.042	173.043	26.3191	174.04	8.65387e+06	177.029	178.583	174.035	15000.9
														174.035	36473.6	173.043	1.5	173.047	33.6596	174.043	32334.8	177.031	8616.96	174.037	318387
														174.038	473400	173.046	441.542	173.079	42.4255	174.045	84.375	177.033	265897	174.04	1.12078e+07
														174.04	1.16301e+07	173.081	339.854	173.081	915.894	174.099	2603.02	177.034	205.854	174.043	36587
														174.042	127344	173.118	785.062	173.118	1824.83	174.101	11455.4	177.039	502.646	174.045	81.6458
														174.044	580.979	173.807	4.25	173.216	354.681	174.103	194.5	177.048	153.917	174.099	4218.23
														174.099	2861.15	173.809	1563.21	173.809	428.723	174.85	413.438	177.05	11436.2	174.101	20504.2
														174.101	19327.2	173.977	5098.65	173.811	14.1277	174.891	438.25	177.052	53.8333	174.103	1118.88
														174.104	478.604	173.979	20137.2	173.959	29.5957	174.948	0.979167	177.058	414.896	174.175	338.938
														174.278	330.5	173.981	1801.71	173.975	34.4255	174.999	323.333	177.091	1118.46	174.545	384.562
														174.9	436.146	174.006	424.917	173.977	5471.4	175.024	1020.48	177.096	447.875	174.874	422.583
														174.948	7.02083	174.035	34704.6	173.979	16353.9	175.035	613.479	177.127	457.75	174.998	687.125
														175.01	382.208	174.038	563972	173.98	13012.8	175.037	24448.7	177.681	378.583	175.025	397.146
														175.035	688.125	174.04	1.30727e+07	173.983	1.14894	175.039	34.125	177.994	317.958	175.035	815.062
														175.037	28409.6	174.041	801662	174.034	32356.8	175.041	23520.7	178.036	2410.21	175.037	27368.9
														175.038	1161.52	174.043	26221.5	174.037	546075	175.043	584668	178.053	240.833	175.038	1802.75
														175.041	31887.3	174.048	299.208	174.04	1.72877e+07	175.046	1927	178.055	3.25	175.041	11659.3
														175.043	881940	174.097	8.29167	174.041	742497	175.05	3068.67	178.071	7922.52	175.043	772822
														175.045	27659.8	174.099	5469.08	174.043	22612.2	175.059	1.4375	178.085	78.2292	175.045	6369.96
														175.047	150.333	174.102	18571.2	174.045	51.2766	175.061	154.625	178.088	155.333	175.047	43.1458
														175.051	1408.33	174.103	1041.02	174.098	249.851	175.906	2.77083	178.122	361.854	175.051	955.062
														175.059	2.47917	174.27	644.604	174.1	12438.9	175.909	54.4375	178.194	546.75	175.059	29.5
														175.061	43.7083	174.698	316.688	174.102	22819.2	176.019	377.146	178.566	323.354	175.062	47.375
														175.287	381.479	174.943	3.77083	174.104	318.128	176.044	20897.5	178.884	415.771	175.333	501.396
														175.457	438.854	174.948	35.3958	174.27	372.979	176.047	179244	179.029	2164.23	175.576	339.896
														175.639	443.417	174.983	279.667	174.949	5.08511	176.048	8995.35	179.043	5827.67	175.578	6.22917
														175.734	414.792	175.024	150.729	175.031	379.681	176.126	406.542	179.046	317862	175.633	329.5
														175.906	30.4792	175.035	949.958	175.035	1970.94	176.524	26.2292	179.048	620.917	175.891	393.312
														175.908	2363.04	175.037	39793.6	175.037	50324.3	176.526	8609	179.056	739.354	175.909	26.875
														175.91	6.25	175.038	1771.65	175.038	2851.85	176.708	404.292	179.082	337.167	176.044	27698.2
														176.044	31643.6	175.041	34145.3	175.041	27517.7	176.893	47.0417	179.389	428.042	176.047	229155
														176.047	722717	175.043	1.00464e+06	175.043	1.39395e+06	176.895	4325.65	180.019	832.625	176.048	10723.7
														176.048	33049.8	175.044	71261	175.046	12189	177.031	5973.23	180.021	24.1458	176.179	267.396
														176.05	32.9792	175.047	1019.71	175.051	2165.96	177.033	215957	180.043	386.521	176.526	11713.5
														176.055	358.583	175.05	874.562	175.059	14.4468	177.035	11.0208	180.049	10883.7	176.714	312.896
														176.526	333.479	175.06	101.167	175.062	10.9787	177.039	995.792	180.066	881.333	176.897	11.9167
														176.893	125.312	175.062	17.25	175.134	356.553	177.046	218.917	180.075	1467.98	177.031	9390.71
														176.895	57514.7	175.104	385.771	175.639	379.128	177.048	346.167	180.077	38249	177.033	230425
														176.897	17.8542	175.107	0.270833	175.906	18.234	177.05	7529.94	180.081	630.896	177.034	247.458
														177.031	8309.44	175.392	387.438	176.045	64239.3	177.053	6.14583	180.757	415.292	177.039	648.125
														177.033	268867	175.64	370.438	176.047	1.07599e+06	177.091	970.667	180.989	491.125	177.041	1.5625
														177.039	817.979	175.908	2497.81	176.048	36186.3	177.103	297.667	180.991	1.16667	177.046	73.7083
														177.041	13.5625	175.91	25.2292	176.05	217.021	177.128	488.25	181.013	362.312	177.047	325.771
														177.044	358.854	176.044	36997.7	176.107	339.553	177.156	427.479	181.024	515.896	177.05	11450.8
														177.046	59.7708	176.047	869906	176.518	360.936	177.218	329.917	181.026	37710.4	177.052	11.9167
														177.048	2457.33	176.048	15445.6	176.524	13.617	177.448	430.833	181.059	3020.73	177.054	340.104
														177.05	73915.4	176.05	63.9792	176.526	2016.7	177.906	10.125	181.061	85922	177.09	50.4792
														177.052	278.104	176.4	338.5	176.894	1276.94	177.91	302.875	181.069	344.042	177.091	2236.79
														177.091	612.354	176.526	2887.73	176.896	9.25532	178.052	63.6458	181.071	17989.1	177.103	405.542
														177.128	66.1667	176.546	348.021	177.031	3139.47	178.054	433.146	181.114	471.521	177.138	385.521
														177.162	360	176.893	1025.73	177.033	207708	178.077	330.958	181.459	297.583	177.79	277.604
														177.895	4523.67	176.895	32865.1	177.039	1504.66	178.084	36.3958	181.648	403.729	177.895	313.042
														177.901	39.6042	176.897	23.3333	177.041	8.53191	178.087	2400.92	181.693	538.562	178.037	421.667
														177.903	74988.9	177.031	5166.73	177.043	317.872	178.279	406.542	181.989	549.729	178.055	121.771
														177.937	529.688	177.033	193448	177.048	4808.85	178.634	354.438	181.99	310.396	178.07	11.5
														178.037	1393.83	177.035	26.8333	177.05	104736	178.9	3.875	181.993	3638.96	178.071	785.292
														178.039	2.54167	177.038	1.45833	177.052	1179.21	178.905	33.25	181.994	361.542	178.085	212.75
														178.051	1670.27	177.04	201.479	177.091	564.043	179.043	4336.92	182.047	139.708	178.087	556.646
														178.054	31923.6	177.044	648.458	177.102	341.617	179.045	260246	182.051	1886.67	178.905	12.6042
														178.056	63.7917	177.048	2829.15	177.128	773.957	179.047	39.2083	182.054	8870.23	179.029	1591.04
														178.085	52.4375	177.05	83189.8	178.037	1240.23	179.053	12.0833	182.056	277914	179.031	25.25
														178.087	3761.35	177.052	409.625	178.051	2649	179.055	1452.94	182.058	7.58485e+06	179.043	5036.19
														178.563	441.167	177.092	570.375	178.054	49515.3	179.519	350.146	182.059	127668	179.046	275912
														178.603	412.021	177.127	144.667	178.054	2991.74	179.558	1480.29	182.061	3251.46	179.046	287.625
														178.867	625.833	177.155	369.792	178.085	85.9362	179.732	335.5	182.093	10721	179.054	84.4792
														178.882	16.7917	177.83	389.917	178.088	56.1915	179.817	315.75	182.095	3.5625	179.056	72.2083
														178.884	2810.35	177.895	2211.94	178.11	404.809	179.898	4.02083	182.097	3784.38	179.394	444.417
														178.899	897.479	177.9	143.604	178.905	8.53191	179.907	292.958	182.1	6.125	179.566	312.104
														178.903	10801.1	177.902	7651.54	179.043	4362.36	179.959	403.604	182.117	520.167	180.019	355.375
														178.905	79.2292	177.904	371.021	179.045	227049	180.049	10909.2	182.121	537.396	180.03	436.375
														179.029	326.229	178.036	306.771	179.046	470.787	180.051	18.6042	182.124	4217.98	180.049	8134.12
														179.043	3495.35	178.051	2254.52	179.057	2930.96	180.064	373.771	182.126	8.47917	180.064	17.5833
														179.046	285395	178.054	41443.4	179.059	16.5532	180.066	13750.4	182.4	431.812	180.066	1901.44
														179.054	3.10417	178.055	1677.67	179.165	412.128	180.075	1119.15	182.489	329.688	180.075	1279.27
														179.056	1454.77	178.085	23.7708	179.585	361.128	180.077	33580.3	182.56	282.792	180.077	32771.8
														179.058	276.396	178.087	1765.17	179.64	380.021	180.378	434.875	182.582	290.083	180.081	1125.12
														179.558	425.938	178.089	23.7083	179.685	448.638	180.498	396.125	182.602	372.458	180.087	362.312
														179.899	1553.42	178.884	711.083	179.755	407.596	180.988	278.792	182.66	409.812	180.199	362.312
														179.901	572.062	178.885	51.5833	179.789	402.511	181.014	381.646	183.038	10.75	181.025	1271.73
														180.006	414.917	178.9	65.2292	180.047	37.9574	181.025	702.708	183.04	6817.56	181.026	36799.4
														180.034	439.229	178.903	3860	180.049	7128.53	181.026	34957.6	183.053	261.396	181.053	1441.46
														180.049	14792.7	178.905	4.625	180.064	12.1489	181.059	1456.67	183.055	12956.8	181.059	2047.88
														180.064	21.1458	179.029	803.042	180.066	2942	181.061	58522	183.059	10378.4	181.061	64862.5
														180.066	6180.27	179.043	2676.71	180.075	351.085	181.063	9.85417	183.061	388374	181.069	513.25
														180.077	8119.88	179.046	212882	180.077	26462.3	181.069	130.917	183.063	4300.96	181.071	25407.6
														180.081	1380.21	179.047	27.7083	180.081	727.596	181.071	8584.75	183.077	1726.42	181.144	362
														180.293	308.208	179.053	12.875	180.764	385.383	181.073	25.4583	183.098	123.729	181.991	378.312
														180.9	339.125	179.056	1834.15	180.902	284.872	181.087	173.354	183.101	902	181.993	4781.56
														180.989	394.562	179.058	247.75	180.951	346.511	181.123	304.021	183.137	193.667	181.995	257.792
														181.026	5433.21	179.107	246.667	180.989	372.17	181.479	342.271	183.139	9.64583	182.051	1344.58
														181.052	6340.48	179.321	302.917	181.014	774.043	181.7	278	183.968	1188.35	182.054	16116.2
														181.059	1145.69	179.703	334.792	181.026	3808.28	181.725	345.938	183.97	79598.9	182.056	407084
														181.061	58975.6	179.845	408.458	181.029	14.2766	181.887	399.042	183.999	34.2708	182.058	7.71374e+06
														181.069	146.354	179.899	8.29167	181.052	6161.26	181.976	320.854	184.001	6511.08	182.06	54913.4
														181.071	8142.25	179.901	972.604	181.059	1379.6	181.991	419.396	184.062	33984	182.062	1388.04
[truncated: 6,212 more rows]

## Sheet: Suc
			M+0	M+1	M+2	M+3	M+4	M+5	M+6	M+7	M+8	M+9	M+10	1		2		3		1		2		3
[truncated: 7,771 more rows]

[truncated: 2 more sheets: Mal, Fum]
